# Supplementary material for: An arch-bridge-type fluorophore for bridging the gap between aggregation-caused quenching (ACQ) and aggregation-induced emission (AIE)
Source: Chem Sci. 2016 Mar 29;7(7):4485–91. doi: 10.1039/c6sc01254j (PMC6016330; doi:10.1039/c6sc01254j)
Supplement: SC-007-C6SC01254J-s002 [file SC-007-C6SC01254J-s002.cif]

# Electronic Supplementary Material (ESI) for Chemical Science.
# This journal is © The Royal Society of Chemistry 2016

####################################################################### 
# 
# This file contains crystal structure data downloaded from the 
# Cambridge Structural Database (CSD) hosted by the Cambridge 
# Crystallographic Data Centre (CCDC).
# 
# Full information about CCDC data access policies and citation 
# guidelines are available at http://www.ccdc.cam.ac.uk/access/V1 
# 
# Audit and citation data items may have been added by the CCDC. 
# Please retain this information to preserve the provenance of 
# this file and to allow appropriate attribution of the data. 
# 
#######################################################################

data_l12
_database_code_depnum_ccdc_archive 'CCDC 1435784'
_audit_update_record             
;
2015-11-08 deposited with the CCDC.
2016-03-29 downloaded from the CCDC.
;

_audit_creation_method           SHELXL-97
_chemical_name_systematic        
4-(8-(2-chlorophenyl)-6-isopropylthiazolo[5,4-b]thieno[3,2-e]pyridin-2-yl)phenol
_chemical_melting_point          ?
_chemical_formula_moiety         C23H17ClN2OS2
_chemical_formula_sum            'C25 H25 Cl N2 O3 S2'
_chemical_formula_weight         501.04

loop_
_atom_type_symbol
_atom_type_description
_atom_type_scat_dispersion_real
_atom_type_scat_dispersion_imag
_atom_type_scat_source
C C 0.0181 0.0091 'International Tables Vol C Tables 4.2.6.8 and 6.1.1.4'
H H 0.0000 0.0000 'International Tables Vol C Tables 4.2.6.8 and 6.1.1.4'
N N 0.0311 0.0180 'International Tables Vol C Tables 4.2.6.8 and 6.1.1.4'
O O 0.0492 0.0322 'International Tables Vol C Tables 4.2.6.8 and 6.1.1.4'
S S 0.3331 0.5567 'International Tables Vol C Tables 4.2.6.8 and 6.1.1.4'
Cl Cl 0.3639 0.7018 'International Tables Vol C Tables 4.2.6.8 and 6.1.1.4'

_symmetry_cell_setting           triclinic
_symmetry_space_group_name_H-M   'P -1'

loop_
_symmetry_equiv_pos_as_xyz
'x, y, z'
'-x, -y, -z'

_cell_length_a                   8.3113(5)
_cell_length_b                   12.1970(6)
_cell_length_c                   12.7574(7)
_cell_angle_alpha                101.086(4)
_cell_angle_beta                 105.393(5)
_cell_angle_gamma                93.456(5)
_cell_volume                     1215.10(12)
_cell_formula_units_Z            2
_cell_measurement_temperature    293(2)
_cell_measurement_reflns_used    3767
_cell_measurement_theta_min      3.6520
_cell_measurement_theta_max      66.5350

_exptl_crystal_description       block
_exptl_crystal_colour            colorless
_exptl_crystal_size_max          0.42
_exptl_crystal_size_mid          0.37
_exptl_crystal_size_min          0.32
_exptl_crystal_density_meas      ?
_exptl_crystal_density_diffrn    1.369
_exptl_crystal_density_method    'not measured'
_exptl_crystal_F_000             524
_exptl_absorpt_coefficient_mu    3.243
_exptl_absorpt_correction_type   multi-scan
_exptl_absorpt_correction_T_min  0.79070
_exptl_absorpt_correction_T_max  1.00000
_exptl_absorpt_process_details   
; 
'Wed Aug 05 11:56:07 2015' 
;

_exptl_special_details           
; 
 ? 
;

_diffrn_ambient_temperature      293(2)
_diffrn_radiation_wavelength     1.54178
_diffrn_radiation_type           CuK\a
_diffrn_radiation_source         'fine-focus sealed tube'
_diffrn_radiation_monochromator  graphite
_diffrn_measurement_device_type  'Xcalibur, Atlas, Gemini ultra'
_diffrn_measurement_method       '\w scans'
_diffrn_detector_area_resol_mean 10.5058
_diffrn_standards_number         ?
_diffrn_standards_interval_count ?
_diffrn_standards_interval_time  ?
_diffrn_standards_decay_%        ?
_diffrn_reflns_number            8606
_diffrn_reflns_av_R_equivalents  0.0343
_diffrn_reflns_av_sigmaI/netI    0.0376
_diffrn_reflns_limit_h_min       -9
_diffrn_reflns_limit_h_max       6
_diffrn_reflns_limit_k_min       -14
_diffrn_reflns_limit_k_max       14
_diffrn_reflns_limit_l_min       -15
_diffrn_reflns_limit_l_max       14
_diffrn_reflns_theta_min         3.68
_diffrn_reflns_theta_max         66.89
_reflns_number_total             4235
_reflns_number_gt                3579
_reflns_threshold_expression     >2sigma(I)

_computing_data_collection       
; 
'Wed Aug 05 11:56:07 2015' 
;
_computing_cell_refinement       
; 
'Wed Aug 05 11:56:07 2015' 
;
_computing_data_reduction        
; 
'Wed Aug 05 11:56:07 2015' 
;
_computing_structure_solution    'SHELXS-97 (Sheldrick, 1990)'
_computing_structure_refinement  'SHELXL-97 (Sheldrick, 1997)'
_computing_molecular_graphics    'Bruker SHELXTL'
_computing_publication_material  'Bruker SHELXTL'

_refine_special_details          
; 
 Refinement of F^2^ against ALL reflections.  The weighted R-factor wR and 
 goodness of fit S are based on F^2^, conventional R-factors R are based 
 on F, with F set to zero for negative F^2^. The threshold expression of 
 F^2^ > 2sigma(F^2^) is used only for calculating R-factors(gt) etc. and is 
 not relevant to the choice of reflections for refinement.  R-factors based 
 on F^2^ are statistically about twice as large as those based on F, and R- 
 factors based on ALL data will be even larger. 
;

_refine_ls_structure_factor_coef Fsqd
_refine_ls_matrix_type           full
_refine_ls_weighting_scheme      calc
_refine_ls_weighting_details     
'calc w=1/[\s^2^(Fo^2^)+(0.0716P)^2^+1.2163P] where P=(Fo^2^+2Fc^2^)/3'
_atom_sites_solution_primary     direct
_atom_sites_solution_secondary   difmap
_atom_sites_solution_hydrogens   geom
_refine_ls_hydrogen_treatment    CONSTR
_refine_ls_extinction_method     none
_refine_ls_extinction_coef       ?
_refine_ls_number_reflns         4235
_refine_ls_number_parameters     303
_refine_ls_number_restraints     0
_refine_ls_R_factor_all          0.0609
_refine_ls_R_factor_gt           0.0507
_refine_ls_wR_factor_ref         0.1393
_refine_ls_wR_factor_gt          0.1294
_refine_ls_goodness_of_fit_ref   1.028
_refine_ls_restrained_S_all      1.028
_refine_ls_shift/su_max          0.000
_refine_ls_shift/su_mean         0.000

loop_
_atom_site_label
_atom_site_type_symbol
_atom_site_fract_x
_atom_site_fract_y
_atom_site_fract_z
_atom_site_U_iso_or_equiv
_atom_site_adp_type
_atom_site_occupancy
_atom_site_symmetry_multiplicity
_atom_site_calc_flag
_atom_site_refinement_flags
_atom_site_disorder_assembly
_atom_site_disorder_group
S1 S 0.28395(9) -0.01528(6) 0.38817(6) 0.02813(19) Uani 1 1 d . . .
S2 S 0.04193(9) -0.24887(6) 0.64351(7) 0.0358(2) Uani 1 1 d . . .
Cl1 Cl 0.48145(10) 0.09617(7) 0.91738(7) 0.0448(2) Uani 1 1 d . . .
O1 O 0.5649(3) 0.42323(18) 0.21912(18) 0.0378(5) Uani 1 1 d . . .
H1 H 0.5503 0.4880 0.2434 0.057 Uiso 1 1 calc R . .
N2 N 0.3232(3) 0.15738(19) 0.55261(18) 0.0250(5) Uani 1 1 d . . .
N3 N 0.1639(3) -0.13547(19) 0.5148(2) 0.0290(5) Uani 1 1 d . . .
O4 O 0.5019(3) 0.36615(18) 0.70308(18) 0.0383(5) Uani 1 1 d . . .
H4 H 0.4375 0.3102 0.6661 0.057 Uiso 1 1 calc R . .
C5 C 0.2572(3) 0.0656(2) 0.5847(2) 0.0243(6) Uani 1 1 d . . .
C6 C 0.4033(3) 0.2047(2) 0.3933(2) 0.0252(6) Uani 1 1 d . . .
C7 C 0.2282(3) -0.0368(2) 0.5057(2) 0.0257(6) Uani 1 1 d . . .
C8 C 0.2203(3) 0.0681(2) 0.6864(2) 0.0249(6) Uani 1 1 d . . .
C9 C 0.2427(3) 0.1760(2) 0.7692(2) 0.0269(6) Uani 1 1 d . . .
C10 C 0.1539(3) -0.0352(2) 0.6997(2) 0.0272(6) Uani 1 1 d . . .
C11 C 0.4629(3) 0.1650(2) 0.3015(2) 0.0287(6) Uani 1 1 d . . .
H11 H 0.4662 0.0882 0.2787 0.034 Uiso 1 1 calc R . .
C12 C 0.3989(4) 0.3198(2) 0.4254(2) 0.0305(6) Uani 1 1 d . . .
H12 H 0.3599 0.3472 0.4862 0.037 Uiso 1 1 calc R . .
C13 C 0.1289(3) -0.1312(2) 0.6116(2) 0.0281(6) Uani 1 1 d . . .
C14 C 0.1479(4) 0.2623(3) 0.7390(3) 0.0340(7) Uani 1 1 d . . .
H14 H 0.0700 0.2499 0.6692 0.041 Uiso 1 1 calc R . .
C15 C 0.5168(4) 0.2389(3) 0.2445(2) 0.0303(6) Uani 1 1 d . . .
H15 H 0.5566 0.2117 0.1840 0.036 Uiso 1 1 calc R . .
C16 C 0.3425(3) 0.1274(2) 0.4530(2) 0.0250(6) Uani 1 1 d . . .
C17 C 0.5113(4) 0.3538(2) 0.2777(2) 0.0299(6) Uani 1 1 d . . .
C18 C 0.3790(4) 0.3020(3) 0.9477(3) 0.0396(7) Uani 1 1 d . . .
H18 H 0.4565 0.3153 1.0177 0.048 Uiso 1 1 calc R . .
C19 C 0.1004(3) -0.0626(3) 0.7913(3) 0.0314(6) Uani 1 1 d . . .
H19 H 0.1082 -0.0103 0.8565 0.038 Uiso 1 1 calc R . .
C20 C 0.0379(4) -0.1716(3) 0.7730(3) 0.0331(7) Uani 1 1 d . . .
C21 C 0.3571(4) 0.1981(3) 0.8746(2) 0.0331(7) Uani 1 1 d . . .
C22 C 0.1690(4) 0.3652(3) 0.8114(3) 0.0418(8) Uani 1 1 d . . .
H22 H 0.1053 0.4215 0.7903 0.050 Uiso 1 1 calc R . .
C23 C 0.2845(5) 0.3848(3) 0.9152(3) 0.0441(8) Uani 1 1 d . . .
H23 H 0.2984 0.4545 0.9635 0.053 Uiso 1 1 calc R . .
C24 C 0.4515(4) 0.3942(3) 0.3686(2) 0.0328(7) Uani 1 1 d . . .
H24 H 0.4471 0.4710 0.3909 0.039 Uiso 1 1 calc R . .
C25 C -0.0323(4) -0.2328(3) 0.8469(3) 0.0386(7) Uani 1 1 d . . .
H25 H -0.1479 -0.2646 0.8055 0.046 Uiso 1 1 calc R . .
C26 C -0.0381(6) -0.1556(3) 0.9526(3) 0.0571(10) Uani 1 1 d . . .
H26A H 0.0738 -0.1236 0.9955 0.086 Uiso 1 1 calc R . .
H26B H -0.0873 -0.1974 0.9952 0.086 Uiso 1 1 calc R . .
H26C H -0.1047 -0.0965 0.9348 0.086 Uiso 1 1 calc R . .
C27 C 0.0666(6) -0.3298(4) 0.8724(4) 0.0664(12) Uani 1 1 d . . .
H27A H 0.1811 -0.3012 0.9125 0.100 Uiso 1 1 calc R . .
H27B H 0.0635 -0.3804 0.8040 0.100 Uiso 1 1 calc R . .
H27C H 0.0178 -0.3693 0.9169 0.100 Uiso 1 1 calc R . .
C28 C 0.6715(5) 0.3406(4) 0.7208(3) 0.0591(10) Uani 1 1 d . . .
H28A H 0.6794 0.2885 0.6551 0.071 Uiso 1 1 calc R . .
H28B H 0.7436 0.4092 0.7293 0.071 Uiso 1 1 calc R . .
C37 C 0.7320(7) 0.2938(6) 0.8142(5) 0.100(2) Uani 1 1 d . . .
H37A H 0.7496 0.3507 0.8809 0.149 Uiso 1 1 calc R . .
H37B H 0.8363 0.2650 0.8120 0.149 Uiso 1 1 calc R . .
H37C H 0.6513 0.2337 0.8135 0.149 Uiso 1 1 calc R . .
O1W' O 0.9033(17) 0.4593(10) 0.5576(9) 0.186(6) Uiso 0.644(14) 1 d P A 1
O1W O 1.0660(19) 0.4771(12) 0.5586(11) 0.119(7) Uiso 0.356(14) 1 d P . 2

loop_
_atom_site_aniso_label
_atom_site_aniso_U_11
_atom_site_aniso_U_22
_atom_site_aniso_U_33
_atom_site_aniso_U_23
_atom_site_aniso_U_13
_atom_site_aniso_U_12
S1 0.0312(4) 0.0285(4) 0.0269(4) 0.0092(3) 0.0098(3) 0.0035(3)
S2 0.0314(4) 0.0334(4) 0.0460(5) 0.0207(3) 0.0094(3) -0.0019(3)
Cl1 0.0469(5) 0.0454(5) 0.0399(4) 0.0186(4) 0.0013(3) 0.0078(4)
O1 0.0529(13) 0.0341(11) 0.0348(12) 0.0116(9) 0.0250(10) -0.0017(10)
N2 0.0258(11) 0.0274(12) 0.0265(12) 0.0131(9) 0.0102(9) 0.0043(9)
N3 0.0263(12) 0.0271(12) 0.0348(13) 0.0131(10) 0.0062(10) 0.0022(9)
O4 0.0397(12) 0.0374(12) 0.0388(12) 0.0101(10) 0.0123(10) -0.0001(9)
C5 0.0212(13) 0.0264(14) 0.0289(14) 0.0128(11) 0.0081(11) 0.0053(10)
C6 0.0209(13) 0.0319(14) 0.0250(14) 0.0117(11) 0.0068(10) 0.0014(11)
C7 0.0231(13) 0.0285(14) 0.0276(14) 0.0113(11) 0.0060(11) 0.0065(11)
C8 0.0209(13) 0.0289(14) 0.0291(14) 0.0143(11) 0.0077(11) 0.0063(11)
C9 0.0279(14) 0.0300(14) 0.0306(15) 0.0130(12) 0.0167(12) 0.0036(11)
C10 0.0223(13) 0.0305(15) 0.0332(15) 0.0150(12) 0.0085(11) 0.0066(11)
C11 0.0288(14) 0.0325(15) 0.0308(15) 0.0131(12) 0.0127(12) 0.0101(12)
C12 0.0367(16) 0.0318(15) 0.0254(14) 0.0076(12) 0.0128(12) -0.0005(12)
C13 0.0209(13) 0.0289(14) 0.0383(16) 0.0181(12) 0.0073(11) 0.0033(11)
C14 0.0354(16) 0.0326(16) 0.0403(17) 0.0125(13) 0.0178(13) 0.0053(13)
C15 0.0297(15) 0.0396(16) 0.0260(15) 0.0096(12) 0.0134(12) 0.0060(12)
C16 0.0209(13) 0.0290(14) 0.0269(14) 0.0104(11) 0.0065(10) 0.0045(11)
C17 0.0316(15) 0.0340(15) 0.0280(15) 0.0126(12) 0.0121(12) -0.0020(12)
C18 0.0489(19) 0.0423(18) 0.0313(16) 0.0085(14) 0.0190(14) -0.0029(15)
C19 0.0268(14) 0.0376(16) 0.0373(16) 0.0217(13) 0.0117(12) 0.0056(12)
C20 0.0234(14) 0.0382(16) 0.0436(18) 0.0232(14) 0.0091(12) 0.0051(12)
C21 0.0371(16) 0.0365(16) 0.0328(16) 0.0163(13) 0.0157(13) 0.0026(13)
C22 0.0449(19) 0.0328(16) 0.056(2) 0.0143(15) 0.0245(16) 0.0099(14)
C23 0.055(2) 0.0359(17) 0.048(2) 0.0057(15) 0.0298(17) 0.0017(15)
C24 0.0428(17) 0.0288(15) 0.0293(15) 0.0067(12) 0.0156(13) -0.0019(13)
C25 0.0308(16) 0.0427(18) 0.051(2) 0.0277(15) 0.0150(14) 0.0010(13)
C26 0.071(3) 0.056(2) 0.065(3) 0.030(2) 0.044(2) 0.006(2)
C27 0.093(3) 0.060(3) 0.078(3) 0.051(2) 0.048(3) 0.031(2)
C28 0.045(2) 0.070(3) 0.056(2) 0.004(2) 0.0111(18) 0.0056(19)
C37 0.064(3) 0.179(6) 0.083(4) 0.066(4) 0.037(3) 0.034(4)

_geom_special_details            
; 
 All esds (except the esd in the dihedral angle between two l.s. planes) 
 are estimated using the full covariance matrix.  The cell esds are taken 
 into account individually in the estimation of esds in distances, angles 
 and torsion angles; correlations between esds in cell parameters are only 
 used when they are defined by crystal symmetry.  An approximate (isotropic) 
 treatment of cell esds is used for estimating esds involving l.s. planes. 
;

loop_
_geom_bond_atom_site_label_1
_geom_bond_atom_site_label_2
_geom_bond_distance
_geom_bond_site_symmetry_2
_geom_bond_publ_flag
S1 C7 1.743(3) . ?
S1 C16 1.755(3) . ?
S2 C13 1.734(3) . ?
S2 C20 1.747(3) . ?
Cl1 C21 1.740(3) . ?
O1 C17 1.359(3) . ?
O1 H1 0.8200 . ?
N2 C16 1.308(4) . ?
N2 C5 1.393(3) . ?
N3 C7 1.326(4) . ?
N3 C13 1.335(4) . ?
O4 C28 1.431(4) . ?
O4 H4 0.8200 . ?
C5 C8 1.406(4) . ?
C5 C7 1.409(4) . ?
C6 C12 1.390(4) . ?
C6 C11 1.404(4) . ?
C6 C16 1.466(4) . ?
C8 C10 1.403(4) . ?
C8 C9 1.488(4) . ?
C9 C21 1.390(4) . ?
C9 C14 1.404(4) . ?
C10 C13 1.420(4) . ?
C10 C19 1.443(4) . ?
C11 C15 1.385(4) . ?
C11 H11 0.9300 . ?
C12 C24 1.384(4) . ?
C12 H12 0.9300 . ?
C14 C22 1.379(5) . ?
C14 H14 0.9300 . ?
C15 C17 1.391(4) . ?
C15 H15 0.9300 . ?
C17 C24 1.397(4) . ?
C18 C23 1.376(5) . ?
C18 C21 1.392(5) . ?
C18 H18 0.9300 . ?
C19 C20 1.351(4) . ?
C19 H19 0.9300 . ?
C20 C25 1.516(4) . ?
C22 C23 1.381(5) . ?
C22 H22 0.9300 . ?
C23 H23 0.9300 . ?
C24 H24 0.9300 . ?
C25 C26 1.503(5) . ?
C25 C27 1.519(5) . ?
C25 H25 0.9800 . ?
C26 H26A 0.9600 . ?
C26 H26B 0.9600 . ?
C26 H26C 0.9600 . ?
C27 H27A 0.9600 . ?
C27 H27B 0.9600 . ?
C27 H27C 0.9600 . ?
C28 C37 1.407(6) . ?
C28 H28A 0.9700 . ?
C28 H28B 0.9700 . ?
C37 H37A 0.9600 . ?
C37 H37B 0.9600 . ?
C37 H37C 0.9600 . ?
O1W O1W 1.81(3) 2_766 ?

loop_
_geom_angle_atom_site_label_1
_geom_angle_atom_site_label_2
_geom_angle_atom_site_label_3
_geom_angle
_geom_angle_site_symmetry_1
_geom_angle_site_symmetry_3
_geom_angle_publ_flag
C7 S1 C16 88.82(13) . . ?
C13 S2 C20 91.58(14) . . ?
C17 O1 H1 109.5 . . ?
C16 N2 C5 110.8(2) . . ?
C7 N3 C13 112.8(2) . . ?
C28 O4 H4 109.5 . . ?
N2 C5 C8 125.8(2) . . ?
N2 C5 C7 114.7(2) . . ?
C8 C5 C7 119.5(2) . . ?
C12 C6 C11 118.6(2) . . ?
C12 C6 C16 120.0(2) . . ?
C11 C6 C16 121.3(3) . . ?
N3 C7 C5 126.8(3) . . ?
N3 C7 S1 123.5(2) . . ?
C5 C7 S1 109.7(2) . . ?
C10 C8 C5 115.4(3) . . ?
C10 C8 C9 123.8(2) . . ?
C5 C8 C9 120.6(2) . . ?
C21 C9 C14 117.6(3) . . ?
C21 C9 C8 123.6(3) . . ?
C14 C9 C8 118.7(3) . . ?
C8 C10 C13 118.6(3) . . ?
C8 C10 C19 130.1(3) . . ?
C13 C10 C19 111.2(2) . . ?
C15 C11 C6 120.7(3) . . ?
C15 C11 H11 119.7 . . ?
C6 C11 H11 119.7 . . ?
C24 C12 C6 121.1(3) . . ?
C24 C12 H12 119.4 . . ?
C6 C12 H12 119.4 . . ?
N3 C13 C10 126.9(2) . . ?
N3 C13 S2 121.8(2) . . ?
C10 C13 S2 111.3(2) . . ?
C22 C14 C9 120.8(3) . . ?
C22 C14 H14 119.6 . . ?
C9 C14 H14 119.6 . . ?
C11 C15 C17 120.0(3) . . ?
C11 C15 H15 120.0 . . ?
C17 C15 H15 120.0 . . ?
N2 C16 C6 124.5(2) . . ?
N2 C16 S1 115.9(2) . . ?
C6 C16 S1 119.6(2) . . ?
O1 C17 C15 118.0(3) . . ?
O1 C17 C24 122.2(3) . . ?
C15 C17 C24 119.8(3) . . ?
C23 C18 C21 119.1(3) . . ?
C23 C18 H18 120.4 . . ?
C21 C18 H18 120.4 . . ?
C20 C19 C10 113.4(3) . . ?
C20 C19 H19 123.3 . . ?
C10 C19 H19 123.3 . . ?
C19 C20 C25 129.7(3) . . ?
C19 C20 S2 112.5(2) . . ?
C25 C20 S2 117.8(2) . . ?
C9 C21 C18 121.7(3) . . ?
C9 C21 Cl1 120.3(2) . . ?
C18 C21 Cl1 117.9(2) . . ?
C14 C22 C23 120.2(3) . . ?
C14 C22 H22 119.9 . . ?
C23 C22 H22 119.9 . . ?
C18 C23 C22 120.5(3) . . ?
C18 C23 H23 119.7 . . ?
C22 C23 H23 119.7 . . ?
C12 C24 C17 119.8(3) . . ?
C12 C24 H24 120.1 . . ?
C17 C24 H24 120.1 . . ?
C26 C25 C20 112.5(3) . . ?
C26 C25 C27 110.7(3) . . ?
C20 C25 C27 110.7(3) . . ?
C26 C25 H25 107.6 . . ?
C20 C25 H25 107.6 . . ?
C27 C25 H25 107.6 . . ?
C25 C26 H26A 109.5 . . ?
C25 C26 H26B 109.5 . . ?
H26A C26 H26B 109.5 . . ?
C25 C26 H26C 109.5 . . ?
H26A C26 H26C 109.5 . . ?
H26B C26 H26C 109.5 . . ?
C25 C27 H27A 109.5 . . ?
C25 C27 H27B 109.5 . . ?
H27A C27 H27B 109.5 . . ?
C25 C27 H27C 109.5 . . ?
H27A C27 H27C 109.5 . . ?
H27B C27 H27C 109.5 . . ?
C37 C28 O4 114.5(4) . . ?
C37 C28 H28A 108.6 . . ?
O4 C28 H28A 108.6 . . ?
C37 C28 H28B 108.6 . . ?
O4 C28 H28B 108.6 . . ?
H28A C28 H28B 107.6 . . ?
C28 C37 H37A 109.5 . . ?
C28 C37 H37B 109.5 . . ?
H37A C37 H37B 109.5 . . ?
C28 C37 H37C 109.5 . . ?
H37A C37 H37C 109.5 . . ?
H37B C37 H37C 109.5 . . ?

loop_
_geom_torsion_atom_site_label_1
_geom_torsion_atom_site_label_2
_geom_torsion_atom_site_label_3
_geom_torsion_atom_site_label_4
_geom_torsion
_geom_torsion_site_symmetry_1
_geom_torsion_site_symmetry_2
_geom_torsion_site_symmetry_3
_geom_torsion_site_symmetry_4
_geom_torsion_publ_flag
C16 N2 C5 C8 -179.8(2) . . . . ?
C16 N2 C5 C7 0.6(3) . . . . ?
C13 N3 C7 C5 -1.3(4) . . . . ?
C13 N3 C7 S1 -179.11(19) . . . . ?
N2 C5 C7 N3 -178.7(2) . . . . ?
C8 C5 C7 N3 1.7(4) . . . . ?
N2 C5 C7 S1 -0.6(3) . . . . ?
C8 C5 C7 S1 179.8(2) . . . . ?
C16 S1 C7 N3 178.5(2) . . . . ?
C16 S1 C7 C5 0.3(2) . . . . ?
N2 C5 C8 C10 179.7(2) . . . . ?
C7 C5 C8 C10 -0.7(4) . . . . ?
N2 C5 C8 C9 3.1(4) . . . . ?
C7 C5 C8 C9 -177.3(2) . . . . ?
C10 C8 C9 C21 67.5(4) . . . . ?
C5 C8 C9 C21 -116.2(3) . . . . ?
C10 C8 C9 C14 -114.8(3) . . . . ?
C5 C8 C9 C14 61.5(3) . . . . ?
C5 C8 C10 C13 -0.4(4) . . . . ?
C9 C8 C10 C13 176.1(2) . . . . ?
C5 C8 C10 C19 -179.0(3) . . . . ?
C9 C8 C10 C19 -2.5(4) . . . . ?
C12 C6 C11 C15 0.2(4) . . . . ?
C16 C6 C11 C15 178.7(3) . . . . ?
C11 C6 C12 C24 0.1(4) . . . . ?
C16 C6 C12 C24 -178.3(3) . . . . ?
C7 N3 C13 C10 0.0(4) . . . . ?
C7 N3 C13 S2 179.44(19) . . . . ?
C8 C10 C13 N3 0.8(4) . . . . ?
C19 C10 C13 N3 179.7(3) . . . . ?
C8 C10 C13 S2 -178.7(2) . . . . ?
C19 C10 C13 S2 0.2(3) . . . . ?
C20 S2 C13 N3 -179.4(2) . . . . ?
C20 S2 C13 C10 0.1(2) . . . . ?
C21 C9 C14 C22 0.3(4) . . . . ?
C8 C9 C14 C22 -177.5(3) . . . . ?
C6 C11 C15 C17 -0.3(4) . . . . ?
C5 N2 C16 C6 177.6(2) . . . . ?
C5 N2 C16 S1 -0.4(3) . . . . ?
C12 C6 C16 N2 -18.6(4) . . . . ?
C11 C6 C16 N2 163.0(3) . . . . ?
C12 C6 C16 S1 159.3(2) . . . . ?
C11 C6 C16 S1 -19.1(3) . . . . ?
C7 S1 C16 N2 0.0(2) . . . . ?
C7 S1 C16 C6 -178.1(2) . . . . ?
C11 C15 C17 O1 -179.8(3) . . . . ?
C11 C15 C17 C24 0.0(4) . . . . ?
C8 C10 C19 C20 178.2(3) . . . . ?
C13 C10 C19 C20 -0.5(3) . . . . ?
C10 C19 C20 C25 -179.3(3) . . . . ?
C10 C19 C20 S2 0.6(3) . . . . ?
C13 S2 C20 C19 -0.4(2) . . . . ?
C13 S2 C20 C25 179.5(2) . . . . ?
C14 C9 C21 C18 -0.6(4) . . . . ?
C8 C9 C21 C18 177.2(3) . . . . ?
C14 C9 C21 Cl1 -179.0(2) . . . . ?
C8 C9 C21 Cl1 -1.3(4) . . . . ?
C23 C18 C21 C9 0.3(5) . . . . ?
C23 C18 C21 Cl1 178.8(2) . . . . ?
C9 C14 C22 C23 0.1(5) . . . . ?
C21 C18 C23 C22 0.1(5) . . . . ?
C14 C22 C23 C18 -0.3(5) . . . . ?
C6 C12 C24 C17 -0.4(5) . . . . ?
O1 C17 C24 C12 -179.8(3) . . . . ?
C15 C17 C24 C12 0.3(4) . . . . ?
C19 C20 C25 C26 3.3(5) . . . . ?
S2 C20 C25 C26 -176.6(2) . . . . ?
C19 C20 C25 C27 -121.1(4) . . . . ?
S2 C20 C25 C27 59.0(4) . . . . ?

loop_
_geom_hbond_atom_site_label_D
_geom_hbond_atom_site_label_H
_geom_hbond_atom_site_label_A
_geom_hbond_distance_DH
_geom_hbond_distance_HA
_geom_hbond_distance_DA
_geom_hbond_angle_DHA
_geom_hbond_site_symmetry_A
O1 H1 O4 0.82 1.90 2.716(3) 175.4 2_666
O4 H4 N2 0.82 2.12 2.920(3) 165.2 .
C18 H18 O1 0.93 2.54 3.388(4) 151.0 1_556
C24 H24 O4 0.93 2.58 3.257(4) 130.2 2_666
C37 H37C Cl1 0.96 2.85 3.734(6) 153.5 .

_diffrn_measured_fraction_theta_max 0.983
_diffrn_reflns_theta_full        66.89
_diffrn_measured_fraction_theta_full 0.983
_refine_diff_density_max         0.998
_refine_diff_density_min         -0.580
_refine_diff_density_rms         0.069
_exptl_crystal_recrystallization_method 
'Re-crystallisation from solvent: THF/EtOH'
####################################################################### 
# 
# This file contains crystal structure data downloaded from the 
# Cambridge Structural Database (CSD) hosted by the Cambridge 
# Crystallographic Data Centre (CCDC).
# 
# Full information about CCDC data access policies and citation 
# guidelines are available at http://www.ccdc.cam.ac.uk/access/V1 
# 
# Audit and citation data items may have been added by the CCDC. 
# Please retain this information to preserve the provenance of 
# this file and to allow appropriate attribution of the data. 
# 
#######################################################################

data_A
_database_code_depnum_ccdc_archive 'CCDC 1435785'
_audit_update_record             
;
2015-11-08 deposited with the CCDC.
2016-03-29 downloaded from the CCDC.
;

_audit_creation_method           SHELXL-2014/7
_shelx_SHELXL_version_number     2014/7
_chemical_name_systematic        
-(8-(2-chlorophenyl)-6-isopropylthiazolo[5,4-b]thieno[3,2-e]pyridin-2-yl)phenol
_chemical_name_common            DF1
_chemical_melting_point          ?
_chemical_formula_moiety         ?
_chemical_formula_sum            'C23 H17 Cl N2 O S2'
_chemical_formula_weight         436.97

loop_
_atom_type_symbol
_atom_type_description
_atom_type_scat_dispersion_real
_atom_type_scat_dispersion_imag
_atom_type_scat_source
C C 0.0033 0.0016 'International Tables Vol C Tables 4.2.6.8 and 6.1.1.4'
H H 0.0000 0.0000 'International Tables Vol C Tables 4.2.6.8 and 6.1.1.4'
N N 0.0061 0.0033 'International Tables Vol C Tables 4.2.6.8 and 6.1.1.4'
O O 0.0106 0.0060 'International Tables Vol C Tables 4.2.6.8 and 6.1.1.4'
S S 0.1246 0.1234 'International Tables Vol C Tables 4.2.6.8 and 6.1.1.4'
Cl Cl 0.1484 0.1585 'International Tables Vol C Tables 4.2.6.8 and 6.1.1.4'

_space_group_crystal_system      orthorhombic
_space_group_IT_number           61
_space_group_name_H-M_alt        'P b c a'
_space_group_name_Hall           '-P 2ac 2ab'

_shelx_space_group_comment       
; 
The symmetry employed for this shelxl refinement is uniquely defined 
by the following loop, which should always be used as a source of 
symmetry information in preference to the above space-group names. 
They are only intended as comments. 
;

loop_
_space_group_symop_operation_xyz
'x, y, z'
'-x+1/2, -y, z+1/2'
'-x, y+1/2, -z+1/2'
'x+1/2, -y+1/2, -z'
'-x, -y, -z'
'x-1/2, y, -z-1/2'
'x, -y-1/2, z-1/2'
'-x-1/2, y-1/2, z'

_cell_length_a                   9.1702(4)
_cell_length_b                   18.4101(9)
_cell_length_c                   24.3386(11)
_cell_angle_alpha                90
_cell_angle_beta                 90
_cell_angle_gamma                90
_cell_volume                     4108.9(3)
_cell_formula_units_Z            8
_cell_measurement_temperature    293(2)
_cell_measurement_reflns_used    6402
_cell_measurement_theta_min      2.7600
_cell_measurement_theta_max      29.0980

_exptl_crystal_description       block
_exptl_crystal_colour            colorless
_exptl_crystal_density_meas      ?
_exptl_crystal_density_method    ?
_exptl_crystal_density_diffrn    1.413
_exptl_crystal_F_000             1808
_exptl_transmission_factor_min   ?
_exptl_transmission_factor_max   ?
_exptl_crystal_size_max          0.1
_exptl_crystal_size_mid          0.1
_exptl_crystal_size_min          0.1
_exptl_absorpt_coefficient_mu    0.407
_shelx_estimated_absorpt_T_min   ?
_shelx_estimated_absorpt_T_max   ?
_exptl_absorpt_correction_type   multi-scan
_exptl_absorpt_correction_T_min  0.90900
_exptl_absorpt_correction_T_max  1.00000
_exptl_absorpt_process_details   
; 
'Wed Jan 14 09:10:31 2015' 
;
_exptl_absorpt_special_details   ?
_diffrn_ambient_temperature      293(2)
_diffrn_radiation_wavelength     0.71073
_diffrn_radiation_type           MoK\a
_diffrn_source                   'Enhance (Mo) X-ray Source'
_diffrn_measurement_device_type  'multiwire proportional'
_diffrn_measurement_method       'phi and omega scans'
_diffrn_detector_area_resol_mean 10.5058
_diffrn_reflns_number            17973
_diffrn_reflns_av_unetI/netI     0.0365
_diffrn_reflns_av_R_equivalents  0.0339
_diffrn_reflns_limit_h_min       -12
_diffrn_reflns_limit_h_max       11
_diffrn_reflns_limit_k_min       -23
_diffrn_reflns_limit_k_max       24
_diffrn_reflns_limit_l_min       -30
_diffrn_reflns_limit_l_max       31
_diffrn_reflns_theta_min         2.775
_diffrn_reflns_theta_max         29.495
_diffrn_reflns_theta_full        25.242
_diffrn_measured_fraction_theta_max 0.889
_diffrn_measured_fraction_theta_full 0.999
_diffrn_reflns_Laue_measured_fraction_max 0.889
_diffrn_reflns_Laue_measured_fraction_full 0.999
_diffrn_reflns_point_group_measured_fraction_max 0.889
_diffrn_reflns_point_group_measured_fraction_full 0.999
_reflns_number_total             5086
_reflns_number_gt                3919
_reflns_threshold_expression     'I > 2\s(I)'
_reflns_Friedel_coverage         0.000
_reflns_Friedel_fraction_max     .
_reflns_Friedel_fraction_full    .

_reflns_special_details          
; 
 Reflections were merged by SHELXL according to the crystal 
 class for the calculation of statistics and refinement. 
  
 _reflns_Friedel_fraction is defined as the number of unique 
 Friedel pairs measured divided by the number that would be 
 possible theoretically, ignoring centric projections and 
 systematic absences. 
;

_computing_data_collection       'Bruker FRAMBO'
_computing_cell_refinement       'Bruker FRAMBO'
_computing_data_reduction        'Bruker SAINT'
_computing_structure_solution    'Bruker SHELXTL'
_computing_structure_refinement  'SHELXL-2014/7 (Sheldrick, 2014)'
_computing_molecular_graphics    'Bruker SHELXTL'
_computing_publication_material  'Bruker SHELXTL'
_refine_special_details          ?
_refine_ls_structure_factor_coef Fsqd
_refine_ls_matrix_type           full
_refine_ls_weighting_scheme      calc
_refine_ls_weighting_details     
'w=1/[\s^2^(Fo^2^)+(0.0854P)^2^+7.4822P] where P=(Fo^2^+2Fc^2^)/3'
_atom_sites_solution_primary     ?
_atom_sites_solution_secondary   ?
_atom_sites_solution_hydrogens   mixed
_refine_ls_hydrogen_treatment    mixed
_refine_ls_extinction_method     none
_refine_ls_extinction_coef       .
_refine_ls_number_reflns         5086
_refine_ls_number_parameters     274
_refine_ls_number_restraints     6
_refine_ls_R_factor_all          0.0833
_refine_ls_R_factor_gt           0.0627
_refine_ls_wR_factor_ref         0.1821
_refine_ls_wR_factor_gt          0.1646
_refine_ls_goodness_of_fit_ref   1.029
_refine_ls_restrained_S_all      1.029
_refine_ls_shift/su_max          0.001
_refine_ls_shift/su_mean         0.000

loop_
_atom_site_label
_atom_site_type_symbol
_atom_site_fract_x
_atom_site_fract_y
_atom_site_fract_z
_atom_site_U_iso_or_equiv
_atom_site_adp_type
_atom_site_occupancy
_atom_site_site_symmetry_order
_atom_site_calc_flag
_atom_site_refinement_flags_posn
_atom_site_refinement_flags_adp
_atom_site_refinement_flags_occupancy
_atom_site_disorder_assembly
_atom_site_disorder_group
S1 S 0.46264(9) 0.07954(5) 0.64991(3) 0.0351(2) Uani 1 1 d . . . . .
Cl1 Cl 0.48891(10) 0.30313(4) 0.50650(4) 0.0438(2) Uani 1 1 d . . . . .
N1 N 0.6344(3) 0.03743(12) 0.56652(10) 0.0273(5) Uani 1 1 d . . . . .
S2 S 0.81400(8) 0.00143(4) 0.48252(3) 0.0303(2) Uani 1 1 d . . . . .
N2 N 0.6652(3) 0.09429(12) 0.42475(9) 0.0250(5) Uani 1 1 d . . . . .
C3 C 0.5250(3) 0.07940(15) 0.58254(11) 0.0254(6) Uani 1 1 d . . . . .
C4 C 0.4839(3) 0.13598(15) 0.49366(11) 0.0232(5) Uani 1 1 d . . . . .
C5 C 0.4468(3) 0.12960(15) 0.54944(11) 0.0247(5) Uani 1 1 d . . . . .
C6 C 0.6699(3) 0.04629(14) 0.51424(11) 0.0240(5) Uani 1 1 d . . . . .
C7 C 0.6020(3) 0.09367(14) 0.47630(11) 0.0232(5) Uani 1 1 d . . . . .
C8 C 0.7776(3) 0.05046(15) 0.42243(12) 0.0268(6) Uani 1 1 d . . . . .
O9 O 0.7142(3) 0.12082(15) 0.32024(11) 0.0527(7) Uani 1 1 d . . . . .
H9O H 0.671(5) 0.122(3) 0.3474(19) 0.059(14) Uiso 1 1 d . . . . .
C10 C 0.8706(3) 0.04332(17) 0.37446(13) 0.0328(7) Uani 1 1 d . . . . .
C11 C 0.3330(3) 0.1467(2) 0.63457(12) 0.0385(7) Uani 1 1 d . . . . .
C12 C 0.3363(3) 0.16607(19) 0.58109(12) 0.0338(7) Uani 1 1 d . . . . .
H12A H 0.2726 0.2000 0.5660 0.041 Uiso 1 1 calc R U . . .
C13 C 0.3986(3) 0.18072(16) 0.45440(11) 0.0283(6) Uani 1 1 d . . . . .
C14 C 0.8357(4) 0.07961(18) 0.32554(14) 0.0384(7) Uani 1 1 d . . . . .
C15 C 0.3204(3) 0.14492(19) 0.41220(12) 0.0361(7) Uani 1 1 d . . . . .
H15A H 0.3281 0.0948 0.4085 0.043 Uiso 1 1 calc R U . . .
C16 C 0.3888(4) 0.25555(17) 0.45731(12) 0.0347(7) Uani 1 1 d . . . . .
C17 C 0.3017(4) 0.29434(19) 0.42078(14) 0.0465(9) Uani 1 1 d . . . . .
H17A H 0.2963 0.3447 0.4234 0.056 Uiso 1 1 calc R U . . .
C18 C 0.2326(4) 0.1838(2) 0.37643(14) 0.0463(9) Uani 1 1 d . . . . .
H18A H 0.1798 0.1596 0.3495 0.056 Uiso 1 1 calc R U . . .
C19 C 0.9267(4) 0.0730(2) 0.27976(15) 0.0478(9) Uani 1 1 d . . . . .
H19A H 0.9034 0.0967 0.2472 0.057 Uiso 1 1 calc R U . . .
C20 C 0.2235(5) 0.2584(2) 0.38077(14) 0.0515(10) Uani 1 1 d . . . . .
H20A H 0.1645 0.2844 0.3567 0.062 Uiso 1 1 calc R U . . .
C21 C 1.0877(4) -0.0054(3) 0.33118(16) 0.0598(12) Uani 1 1 d . . . . .
H21A H 1.1716 -0.0337 0.3330 0.072 Uiso 1 1 calc R U . . .
C23 C 1.0516(4) 0.0311(3) 0.28303(16) 0.0544(11) Uani 1 1 d . . . . .
H23A H 1.1124 0.0273 0.2526 0.065 Uiso 1 1 calc R U . . .
C24 C 0.9978(4) 0.0009(2) 0.37606(15) 0.0497(10) Uani 1 1 d . . . . .
H24A H 1.0218 -0.0235 0.4083 0.060 Uiso 1 1 calc R U . . .
C22 C 0.2409(15) 0.1765(16) 0.6813(5) 0.0679(19) Uani 0.644(5) 1 d D . P A 1
H22A H 0.2954 0.2191 0.6940 0.081 Uiso 0.644(5) 1 calc R U P A 1
C25 C 0.1042(7) 0.2071(4) 0.6596(2) 0.0582(11) Uani 0.644(5) 1 d D . P A 1
H25A H 0.0479 0.2269 0.6893 0.087 Uiso 0.644(5) 1 calc R U P A 1
H25B H 0.0493 0.1695 0.6417 0.087 Uiso 0.644(5) 1 calc R U P A 1
H25C H 0.1262 0.2448 0.6336 0.087 Uiso 0.644(5) 1 calc R U P A 1
C26 C 0.2286(8) 0.1325(4) 0.7291(2) 0.0582(11) Uani 0.644(5) 1 d . . P A 1
H26A H 0.1693 0.1569 0.7558 0.087 Uiso 0.644(5) 1 calc R U P A 1
H26B H 0.3239 0.1239 0.7441 0.087 Uiso 0.644(5) 1 calc R U P A 1
H26C H 0.1844 0.0869 0.7195 0.087 Uiso 0.644(5) 1 calc R U P A 1
C22' C 0.242(3) 0.181(3) 0.6776(11) 0.0679(19) Uani 0.356(5) 1 d D . P A 2
H22B H 0.1977 0.2228 0.6597 0.081 Uiso 0.356(5) 1 calc R U P A 2
C25' C 0.1203(13) 0.1401(7) 0.7000(4) 0.0582(11) Uani 0.356(5) 1 d D . P A 2
H25D H 0.0876 0.1629 0.7333 0.087 Uiso 0.356(5) 1 calc R U P A 2
H25E H 0.1504 0.0913 0.7077 0.087 Uiso 0.356(5) 1 calc R U P A 2
H25F H 0.0420 0.1395 0.6738 0.087 Uiso 0.356(5) 1 calc R U P A 2
C26' C 0.3242(13) 0.2111(8) 0.7238(4) 0.0582(11) Uani 0.356(5) 1 d D . P A 2
H26D H 0.2575 0.2292 0.7509 0.087 Uiso 0.356(5) 1 calc R U P A 2
H26E H 0.3847 0.2501 0.7109 0.087 Uiso 0.356(5) 1 calc R U P A 2
H26F H 0.3843 0.1740 0.7398 0.087 Uiso 0.356(5) 1 calc R U P A 2

loop_
_atom_site_aniso_label
_atom_site_aniso_U_11
_atom_site_aniso_U_22
_atom_site_aniso_U_33
_atom_site_aniso_U_23
_atom_site_aniso_U_13
_atom_site_aniso_U_12
S1 0.0358(4) 0.0489(5) 0.0207(4) 0.0077(3) -0.0011(3) -0.0074(3)
Cl1 0.0510(5) 0.0319(4) 0.0483(5) -0.0065(3) 0.0015(4) 0.0029(4)
N1 0.0277(12) 0.0257(11) 0.0285(12) 0.0035(9) -0.0059(10) -0.0050(10)
S2 0.0236(4) 0.0296(4) 0.0376(4) -0.0025(3) -0.0045(3) 0.0048(3)
N2 0.0232(11) 0.0256(11) 0.0261(11) -0.0036(9) 0.0025(9) 0.0001(9)
C3 0.0253(13) 0.0276(13) 0.0233(13) 0.0022(10) -0.0034(10) -0.0068(11)
C4 0.0232(13) 0.0251(13) 0.0211(12) 0.0005(10) 0.0003(10) -0.0006(10)
C5 0.0232(13) 0.0304(13) 0.0205(13) 0.0003(10) -0.0002(10) -0.0044(11)
C6 0.0217(12) 0.0215(12) 0.0289(14) 0.0000(10) -0.0037(10) -0.0017(10)
C7 0.0224(12) 0.0223(12) 0.0251(13) -0.0012(9) 0.0005(10) -0.0027(10)
C8 0.0235(13) 0.0269(13) 0.0300(14) -0.0066(10) -0.0015(11) -0.0034(11)
O9 0.0642(18) 0.0580(16) 0.0359(13) 0.0087(12) 0.0179(13) 0.0254(14)
C10 0.0248(14) 0.0406(16) 0.0330(15) -0.0145(12) 0.0002(12) -0.0018(13)
C11 0.0261(14) 0.066(2) 0.0229(14) -0.0001(14) 0.0018(12) 0.0000(15)
C12 0.0258(14) 0.0496(18) 0.0259(14) 0.0001(12) -0.0003(11) 0.0038(13)
C13 0.0301(14) 0.0334(14) 0.0216(13) 0.0028(10) 0.0055(11) 0.0093(12)
C14 0.0381(17) 0.0396(17) 0.0374(17) -0.0094(13) 0.0084(14) -0.0010(14)
C15 0.0366(17) 0.0429(17) 0.0288(15) 0.0044(12) 0.0015(13) 0.0122(14)
C16 0.0387(17) 0.0377(16) 0.0277(15) -0.0011(12) 0.0057(12) 0.0100(14)
C17 0.061(2) 0.0375(17) 0.0409(19) 0.0026(14) 0.0045(17) 0.0233(17)
C18 0.055(2) 0.054(2) 0.0294(16) -0.0041(14) -0.0089(15) 0.0185(18)
C19 0.049(2) 0.061(2) 0.0335(17) -0.0101(16) 0.0116(16) -0.0022(18)
C20 0.067(2) 0.054(2) 0.0336(17) 0.0055(15) -0.0049(17) 0.030(2)
C21 0.0293(17) 0.107(4) 0.044(2) -0.030(2) -0.0037(16) 0.016(2)
C23 0.0347(18) 0.085(3) 0.044(2) -0.029(2) 0.0116(16) -0.0045(19)
C24 0.0295(17) 0.080(3) 0.0394(19) -0.0223(18) -0.0037(14) 0.0146(17)
C22 0.046(2) 0.137(5) 0.021(2) 0.001(3) 0.0096(18) 0.023(3)
C25 0.055(2) 0.087(3) 0.0333(18) -0.0026(18) 0.0083(16) 0.022(2)
C26 0.055(2) 0.087(3) 0.0333(18) -0.0026(18) 0.0083(16) 0.022(2)
C22' 0.046(2) 0.137(5) 0.021(2) 0.001(3) 0.0096(18) 0.023(3)
C25' 0.055(2) 0.087(3) 0.0333(18) -0.0026(18) 0.0083(16) 0.022(2)
C26' 0.055(2) 0.087(3) 0.0333(18) -0.0026(18) 0.0083(16) 0.022(2)

_geom_special_details            
; 
 All esds (except the esd in the dihedral angle between two l.s. planes) 
 are estimated using the full covariance matrix.  The cell esds are taken 
 into account individually in the estimation of esds in distances, angles 
 and torsion angles; correlations between esds in cell parameters are only 
 used when they are defined by crystal symmetry.  An approximate (isotropic) 
 treatment of cell esds is used for estimating esds involving l.s. planes. 
;

loop_
_geom_bond_atom_site_label_1
_geom_bond_atom_site_label_2
_geom_bond_distance
_geom_bond_site_symmetry_2
_geom_bond_publ_flag
S1 C3 1.737(3) . ?
S1 C11 1.756(4) . ?
Cl1 C16 1.745(3) . ?
N1 C6 1.323(4) . ?
N1 C3 1.325(4) . ?
S2 C6 1.739(3) . ?
S2 C8 1.751(3) . ?
N2 C8 1.310(4) . ?
N2 C7 1.382(3) . ?
C3 C5 1.421(4) . ?
C4 C7 1.399(4) . ?
C4 C5 1.405(4) . ?
C4 C13 1.484(4) . ?
C5 C12 1.439(4) . ?
C6 C7 1.415(4) . ?
C8 C10 1.451(4) . ?
O9 C14 1.354(4) . ?
O9 H9O 0.77(5) . ?
C10 C14 1.402(5) . ?
C10 C24 1.405(5) . ?
C11 C12 1.350(4) . ?
C11 C22' 1.48(3) . ?
C11 C22 1.519(16) . ?
C12 H12A 0.9300 . ?
C13 C16 1.382(4) . ?
C13 C15 1.415(4) . ?
C14 C19 1.397(5) . ?
C15 C18 1.385(4) . ?
C15 H15A 0.9300 . ?
C16 C17 1.392(5) . ?
C17 C20 1.379(5) . ?
C17 H17A 0.9300 . ?
C18 C20 1.380(5) . ?
C18 H18A 0.9300 . ?
C19 C23 1.383(6) . ?
C19 H19A 0.9300 . ?
C20 H20A 0.9300 . ?
C21 C24 1.373(5) . ?
C21 C23 1.391(6) . ?
C21 H21A 0.9300 . ?
C23 H23A 0.9300 . ?
C24 H24A 0.9300 . ?
C22 C26 1.42(2) . ?
C22 C25 1.47(2) . ?
C22 H22A 0.9800 . ?
C25 H25A 0.9600 . ?
C25 H25B 0.9600 . ?
C25 H25C 0.9600 . ?
C26 H26A 0.9600 . ?
C26 H26B 0.9600 . ?
C26 H26C 0.9600 . ?
C22' C25' 1.45(2) . ?
C22' C26' 1.463(19) . ?
C22' H22B 0.9800 . ?
C25' H25D 0.9600 . ?
C25' H25E 0.9600 . ?
C25' H25F 0.9600 . ?
C26' H26D 0.9600 . ?
C26' H26E 0.9600 . ?
C26' H26F 0.9600 . ?

loop_
_geom_angle_atom_site_label_1
_geom_angle_atom_site_label_2
_geom_angle_atom_site_label_3
_geom_angle
_geom_angle_site_symmetry_1
_geom_angle_site_symmetry_3
_geom_angle_publ_flag
C3 S1 C11 91.33(14) . . ?
C6 N1 C3 113.4(2) . . ?
C6 S2 C8 88.93(13) . . ?
C8 N2 C7 111.3(2) . . ?
N1 C3 C5 126.5(3) . . ?
N1 C3 S1 121.9(2) . . ?
C5 C3 S1 111.6(2) . . ?
C7 C4 C5 115.6(2) . . ?
C7 C4 C13 121.5(2) . . ?
C5 C4 C13 122.7(2) . . ?
C4 C5 C3 118.7(3) . . ?
C4 C5 C12 130.5(3) . . ?
C3 C5 C12 110.8(2) . . ?
N1 C6 C7 126.6(3) . . ?
N1 C6 S2 123.7(2) . . ?
C7 C6 S2 109.7(2) . . ?
N2 C7 C4 126.4(2) . . ?
N2 C7 C6 114.4(2) . . ?
C4 C7 C6 119.1(2) . . ?
N2 C8 C10 123.5(3) . . ?
N2 C8 S2 115.5(2) . . ?
C10 C8 S2 120.9(2) . . ?
C14 O9 H9O 111(3) . . ?
C14 C10 C24 118.5(3) . . ?
C14 C10 C8 120.4(3) . . ?
C24 C10 C8 121.1(3) . . ?
C12 C11 C22' 126(2) . . ?
C12 C11 C22 129.8(11) . . ?
C12 C11 S1 112.1(2) . . ?
C22' C11 S1 122(2) . . ?
C22 C11 S1 118.1(10) . . ?
C11 C12 C5 114.1(3) . . ?
C11 C12 H12A 122.9 . . ?
C5 C12 H12A 122.9 . . ?
C16 C13 C15 117.9(3) . . ?
C16 C13 C4 123.7(3) . . ?
C15 C13 C4 118.4(3) . . ?
O9 C14 C19 117.7(3) . . ?
O9 C14 C10 122.4(3) . . ?
C19 C14 C10 120.0(3) . . ?
C18 C15 C13 120.7(3) . . ?
C18 C15 H15A 119.7 . . ?
C13 C15 H15A 119.7 . . ?
C13 C16 C17 121.0(3) . . ?
C13 C16 Cl1 120.1(2) . . ?
C17 C16 Cl1 118.9(3) . . ?
C20 C17 C16 120.2(3) . . ?
C20 C17 H17A 119.9 . . ?
C16 C17 H17A 119.9 . . ?
C20 C18 C15 120.1(3) . . ?
C20 C18 H18A 120.0 . . ?
C15 C18 H18A 120.0 . . ?
C23 C19 C14 119.8(4) . . ?
C23 C19 H19A 120.1 . . ?
C14 C19 H19A 120.1 . . ?
C17 C20 C18 120.0(3) . . ?
C17 C20 H20A 120.0 . . ?
C18 C20 H20A 120.0 . . ?
C24 C21 C23 119.1(4) . . ?
C24 C21 H21A 120.4 . . ?
C23 C21 H21A 120.4 . . ?
C19 C23 C21 121.0(3) . . ?
C19 C23 H23A 119.5 . . ?
C21 C23 H23A 119.5 . . ?
C21 C24 C10 121.5(4) . . ?
C21 C24 H24A 119.2 . . ?
C10 C24 H24A 119.2 . . ?
C26 C22 C25 116.4(10) . . ?
C26 C22 C11 117(2) . . ?
C25 C22 C11 110.0(9) . . ?
C26 C22 H22A 103.9 . . ?
C25 C22 H22A 103.9 . . ?
C11 C22 H22A 103.9 . . ?
C22 C25 H25A 109.5 . . ?
C22 C25 H25B 109.5 . . ?
H25A C25 H25B 109.5 . . ?
C22 C25 H25C 109.5 . . ?
H25A C25 H25C 109.5 . . ?
H25B C25 H25C 109.5 . . ?
C22 C26 H26A 109.5 . . ?
C22 C26 H26B 109.5 . . ?
H26A C26 H26B 109.5 . . ?
C22 C26 H26C 109.5 . . ?
H26A C26 H26C 109.5 . . ?
H26B C26 H26C 109.5 . . ?
C25' C22' C26' 107.8(18) . . ?
C25' C22' C11 119(3) . . ?
C26' C22' C11 115(2) . . ?
C25' C22' H22B 104.7 . . ?
C26' C22' H22B 104.7 . . ?
C11 C22' H22B 104.7 . . ?
C22' C25' H25D 109.5 . . ?
C22' C25' H25E 109.5 . . ?
H25D C25' H25E 109.5 . . ?
C22' C25' H25F 109.5 . . ?
H25D C25' H25F 109.5 . . ?
H25E C25' H25F 109.5 . . ?
C22' C26' H26D 109.5 . . ?
C22' C26' H26E 109.5 . . ?
H26D C26' H26E 109.5 . . ?
C22' C26' H26F 109.5 . . ?
H26D C26' H26F 109.5 . . ?
H26E C26' H26F 109.5 . . ?

loop_
_geom_torsion_atom_site_label_1
_geom_torsion_atom_site_label_2
_geom_torsion_atom_site_label_3
_geom_torsion_atom_site_label_4
_geom_torsion
_geom_torsion_site_symmetry_1
_geom_torsion_site_symmetry_2
_geom_torsion_site_symmetry_3
_geom_torsion_site_symmetry_4
_geom_torsion_publ_flag
C6 N1 C3 C5 0.7(4) . . . . ?
C6 N1 C3 S1 -178.0(2) . . . . ?
C11 S1 C3 N1 178.5(2) . . . . ?
C11 S1 C3 C5 -0.4(2) . . . . ?
C7 C4 C5 C3 -3.0(4) . . . . ?
C13 C4 C5 C3 173.2(3) . . . . ?
C7 C4 C5 C12 177.9(3) . . . . ?
C13 C4 C5 C12 -5.9(5) . . . . ?
N1 C3 C5 C4 1.4(4) . . . . ?
S1 C3 C5 C4 -179.9(2) . . . . ?
N1 C3 C5 C12 -179.4(3) . . . . ?
S1 C3 C5 C12 -0.6(3) . . . . ?
C3 N1 C6 C7 -1.0(4) . . . . ?
C3 N1 C6 S2 177.2(2) . . . . ?
C8 S2 C6 N1 -176.7(2) . . . . ?
C8 S2 C6 C7 1.7(2) . . . . ?
C8 N2 C7 C4 177.4(3) . . . . ?
C8 N2 C7 C6 -0.7(3) . . . . ?
C5 C4 C7 N2 -175.2(3) . . . . ?
C13 C4 C7 N2 8.6(4) . . . . ?
C5 C4 C7 C6 2.8(4) . . . . ?
C13 C4 C7 C6 -173.4(3) . . . . ?
N1 C6 C7 N2 177.4(3) . . . . ?
S2 C6 C7 N2 -1.0(3) . . . . ?
N1 C6 C7 C4 -0.8(4) . . . . ?
S2 C6 C7 C4 -179.2(2) . . . . ?
C7 N2 C8 C10 -176.1(2) . . . . ?
C7 N2 C8 S2 2.1(3) . . . . ?
C6 S2 C8 N2 -2.3(2) . . . . ?
C6 S2 C8 C10 176.0(2) . . . . ?
N2 C8 C10 C14 -5.5(4) . . . . ?
S2 C8 C10 C14 176.3(2) . . . . ?
N2 C8 C10 C24 173.7(3) . . . . ?
S2 C8 C10 C24 -4.5(4) . . . . ?
C3 S1 C11 C12 1.3(3) . . . . ?
C3 S1 C11 C22' -174.0(12) . . . . ?
C3 S1 C11 C22 -176.2(7) . . . . ?
C22' C11 C12 C5 173.2(10) . . . . ?
C22 C11 C12 C5 175.2(8) . . . . ?
S1 C11 C12 C5 -1.9(4) . . . . ?
C4 C5 C12 C11 -179.2(3) . . . . ?
C3 C5 C12 C11 1.6(4) . . . . ?
C7 C4 C13 C16 -117.8(3) . . . . ?
C5 C4 C13 C16 66.3(4) . . . . ?
C7 C4 C13 C15 63.5(4) . . . . ?
C5 C4 C13 C15 -112.4(3) . . . . ?
C24 C10 C14 O9 179.1(3) . . . . ?
C8 C10 C14 O9 -1.7(5) . . . . ?
C24 C10 C14 C19 0.1(5) . . . . ?
C8 C10 C14 C19 179.3(3) . . . . ?
C16 C13 C15 C18 -2.4(5) . . . . ?
C4 C13 C15 C18 176.3(3) . . . . ?
C15 C13 C16 C17 1.7(5) . . . . ?
C4 C13 C16 C17 -177.1(3) . . . . ?
C15 C13 C16 Cl1 -177.2(2) . . . . ?
C4 C13 C16 Cl1 4.1(4) . . . . ?
C13 C16 C17 C20 -0.1(5) . . . . ?
Cl1 C16 C17 C20 178.8(3) . . . . ?
C13 C15 C18 C20 1.7(5) . . . . ?
O9 C14 C19 C23 -179.6(3) . . . . ?
C10 C14 C19 C23 -0.5(5) . . . . ?
C16 C17 C20 C18 -0.7(6) . . . . ?
C15 C18 C20 C17 0.0(6) . . . . ?
C14 C19 C23 C21 0.6(6) . . . . ?
C24 C21 C23 C19 -0.4(6) . . . . ?
C23 C21 C24 C10 -0.1(6) . . . . ?
C14 C10 C24 C21 0.2(5) . . . . ?
C8 C10 C24 C21 -179.0(4) . . . . ?
C12 C11 C22 C26 161.9(6) . . . . ?
S1 C11 C22 C26 -21.1(10) . . . . ?
C12 C11 C22 C25 26.4(18) . . . . ?
S1 C11 C22 C25 -156.7(11) . . . . ?
C12 C11 C22' C25' 109(4) . . . . ?
S1 C11 C22' C25' -76(3) . . . . ?
C12 C11 C22' C26' -121(3) . . . . ?
S1 C11 C22' C26' 53(4) . . . . ?

loop_
_geom_hbond_atom_site_label_D
_geom_hbond_atom_site_label_H
_geom_hbond_atom_site_label_A
_geom_hbond_distance_DH
_geom_hbond_distance_HA
_geom_hbond_distance_DA
_geom_hbond_angle_DHA
_geom_hbond_site_symmetry_A
O9 H9O N2 0.77(5) 1.95(5) 2.629(3) 146(5) .
C17 H17A N1 0.93 2.64 3.470(4) 148.8 4_456

_refine_diff_density_max         1.201
_refine_diff_density_min         -0.911
_refine_diff_density_rms         0.082

_shelx_res_file                  
; 
  
    A.res created by SHELXL-2014/7 
  
  
TITL 01141A in Pbca 
CELL 0.71073   9.1702  18.4101  24.3386  90.000  90.000  90.000 
ZERR    8.00   0.0004   0.0009   0.0011   0.000   0.000   0.000 
LATT 1 
SYMM 0.5-X, -Y, 0.5+Z 
SYMM -X, 0.5+Y, 0.5-Z 
SYMM 0.5+X, 0.5-Y, -Z 
SFAC C  H  N  O  S  Cl 
UNIT 184 136 16 8 16 8 
L.S. 20 
BOND $H 
CONF 
HTAB 
ACTA 
FMAP 2 
PLAN -1 
  
EADP C25 C25' C26 C26' 
SADI C22 C25 C22 C26' C22' C25' C22' C26' 
EADP C22 C22' 
  
HTAB O9 N2 
EQIV $1 x-1/2, -y+1/2, -z+1 
HTAB C17 N1_$1 
  
WGHT    0.085400    7.482200 
FVAR       3.19055   0.64447 
S1    5    0.462641    0.079536    0.649910    11.00000    0.03577    0.04889 = 
         0.02067    0.00765   -0.00109   -0.00737 
CL1   6    0.488914    0.303128    0.506504    11.00000    0.05105    0.03195 = 
         0.04826   -0.00646    0.00150    0.00293 
N1    3    0.634439    0.037435    0.566522    11.00000    0.02769    0.02569 = 
         0.02850    0.00346   -0.00588   -0.00502 
S2    5    0.814002    0.001434    0.482518    11.00000    0.02359    0.02962 = 
         0.03764   -0.00254   -0.00451    0.00476 
N2    3    0.665191    0.094289    0.424752    11.00000    0.02317    0.02557 = 
         0.02613   -0.00356    0.00254    0.00014 
C3    1    0.525023    0.079402    0.582537    11.00000    0.02529    0.02760 = 
         0.02333    0.00215   -0.00335   -0.00682 
C4    1    0.483889    0.135983    0.493656    11.00000    0.02320    0.02511 = 
         0.02114    0.00046    0.00032   -0.00063 
C5    1    0.446770    0.129604    0.549438    11.00000    0.02320    0.03044 = 
         0.02049    0.00033   -0.00024   -0.00444 
C6    1    0.669880    0.046288    0.514242    11.00000    0.02166    0.02146 = 
         0.02895    0.00004   -0.00373   -0.00171 
C7    1    0.602006    0.093674    0.476299    11.00000    0.02238    0.02226 = 
         0.02509   -0.00117    0.00050   -0.00271 
C8    1    0.777621    0.050462    0.422426    11.00000    0.02348    0.02695 = 
         0.02995   -0.00656   -0.00146   -0.00341 
O9    4    0.714180    0.120815    0.320241    11.00000    0.06417    0.05805 = 
         0.03589    0.00867    0.01790    0.02543 
H9O   2    0.670821    0.121917    0.347411    11.00000    0.05902 
C10   1    0.870551    0.043316    0.374462    11.00000    0.02481    0.04056 = 
         0.03301   -0.01452    0.00019   -0.00180 
C11   1    0.333032    0.146733    0.634565    11.00000    0.02611    0.06649 = 
         0.02291   -0.00013    0.00175   -0.00004 
C12   1    0.336257    0.166068    0.581094    11.00000    0.02582    0.04962 = 
         0.02589    0.00009   -0.00035    0.00384 
AFIX  43 
H12A  2    0.272634    0.199985    0.566020    11.00000   -1.20000 
AFIX   0 
C13   1    0.398597    0.180720    0.454398    11.00000    0.03006    0.03337 = 
         0.02160    0.00278    0.00545    0.00926 
C14   1    0.835685    0.079606    0.325539    11.00000    0.03814    0.03957 = 
         0.03738   -0.00945    0.00841   -0.00098 
C15   1    0.320404    0.144923    0.412200    11.00000    0.03661    0.04289 = 
         0.02882    0.00443    0.00152    0.01217 
AFIX  43 
H15A  2    0.328058    0.094795    0.408457    11.00000   -1.20000 
AFIX   0 
C16   1    0.388812    0.255552    0.457307    11.00000    0.03866    0.03774 = 
         0.02766   -0.00111    0.00569    0.00996 
C17   1    0.301731    0.294345    0.420782    11.00000    0.06103    0.03751 = 
         0.04088    0.00260    0.00445    0.02334 
AFIX  43 
H17A  2    0.296304    0.344672    0.423369    11.00000   -1.20000 
AFIX   0 
C18   1    0.232629    0.183775    0.376433    11.00000    0.05537    0.05421 = 
         0.02941   -0.00410   -0.00889    0.01854 
AFIX  43 
H18A  2    0.179770    0.159562    0.349451    11.00000   -1.20000 
AFIX   0 
C19   1    0.926707    0.073004    0.279762    11.00000    0.04889    0.06118 = 
         0.03345   -0.01006    0.01162   -0.00221 
AFIX  43 
H19A  2    0.903381    0.096723    0.247189    11.00000   -1.20000 
AFIX   0 
C20   1    0.223479    0.258354    0.380768    11.00000    0.06655    0.05437 = 
         0.03360    0.00553   -0.00495    0.03045 
AFIX  43 
H20A  2    0.164522    0.284372    0.356699    11.00000   -1.20000 
AFIX   0 
C21   1    1.087687   -0.005401    0.331180    11.00000    0.02933    0.10656 = 
         0.04357   -0.02997   -0.00365    0.01597 
AFIX  43 
H21A  2    1.171582   -0.033686    0.332956    11.00000   -1.20000 
AFIX   0 
C23   1    1.051610    0.031088    0.283032    11.00000    0.03468    0.08463 = 
         0.04390   -0.02946    0.01164   -0.00449 
AFIX  43 
H23A  2    1.112364    0.027254    0.252574    11.00000   -1.20000 
AFIX   0 
C24   1    0.997849    0.000872    0.376064    11.00000    0.02953    0.08023 = 
         0.03944   -0.02226   -0.00372    0.01459 
AFIX  43 
H24A  2    1.021805   -0.023540    0.408276    11.00000   -1.20000 
AFIX   0 
PART   1 
C22   1    0.240949    0.176462    0.681319    21.00000    0.04550    0.13680 = 
         0.02138    0.00066    0.00962    0.02257 
AFIX  13 
H22A  2    0.295432    0.219100    0.693956    21.00000   -1.20000 
AFIX   0 
C25   1    0.104160    0.207074    0.659593    21.00000    0.05487    0.08651 = 
         0.03326   -0.00263    0.00831    0.02162 
AFIX 137 
H25A  2    0.047858    0.226906    0.689271    21.00000   -1.50000 
H25B  2    0.049278    0.169485    0.641710    21.00000   -1.50000 
H25C  2    0.126213    0.244776    0.633642    21.00000   -1.50000 
AFIX   0 
C26   1    0.228635    0.132474    0.729068    21.00000    0.05487    0.08651 = 
         0.03326   -0.00263    0.00831    0.02162 
AFIX 137 
H26A  2    0.169317    0.156861    0.755827    21.00000   -1.50000 
H26B  2    0.323863    0.123914    0.744119    21.00000   -1.50000 
H26C  2    0.184404    0.086929    0.719518    21.00000   -1.50000 
AFIX   0 
PART   2 
C22'  1    0.242261    0.180666    0.677635   -21.00000    0.04550    0.13680 = 
         0.02138    0.00066    0.00962    0.02257 
AFIX  13 
H22B  2    0.197722    0.222826    0.659671   -21.00000   -1.20000 
AFIX   0 
C25'  1    0.120261    0.140148    0.699988   -21.00000    0.05487    0.08651 = 
         0.03326   -0.00263    0.00831    0.02162 
AFIX 137 
H25D  2    0.087602    0.162859    0.733293   -21.00000   -1.50000 
H25E  2    0.150396    0.091258    0.707686   -21.00000   -1.50000 
H25F  2    0.042041    0.139511    0.673777   -21.00000   -1.50000 
AFIX   0 
C26'  1    0.324239    0.211113    0.723779   -21.00000    0.05487    0.08651 = 
         0.03326   -0.00263    0.00831    0.02162 
AFIX 137 
H26D  2    0.257495    0.229190    0.750916   -21.00000   -1.50000 
H26E  2    0.384737    0.250127    0.710921   -21.00000   -1.50000 
H26F  2    0.384276    0.173998    0.739778   -21.00000   -1.50000 
PART   0 
  
AFIX   0 
HKLF 4 
  
REM  01141A in Pbca 
REM R1 =  0.0627 for    3919 Fo > 4sig(Fo)  and  0.0833 for all    5086 data 
REM    274 parameters refined using      6 restraints 
  
END 
  
WGHT      0.0853      7.4888 
  
REM Instructions for potential hydrogen bonds 
HTAB O9 N2 
HTAB C17 N1_$1 
  
REM Highest difference peak  1.201,  deepest hole -0.911,  1-sigma level  0.082 
Q1    1   0.3126  0.1818  0.7303  11.00000  0.05    1.05 
;
_shelx_res_checksum              19914

_shelx_hkl_file                  
; 
   0   0   3 776.660 95.0849   3 
   0   0   4 1671.82 130.491   4 
   0   0   5 205.695 90.2409   4 
   0   0   6 363358. 4683.21   4 
   0   0   7 887.003 180.443   4 
   0   0  -7 47.5953 94.0923   3 
   0   0   8 45911.4 1075.35   4 
   0   0  -8 47130.7 1010.11   3 
   0   0  -9 123.047 80.6278   3 
   0   0   9 11.2411 81.3799   4 
   0   0  10 6948.04 426.011   4 
   0   0 -10 7228.77 392.685   3 
   0   0 -11 526.750 158.008   3 
   0   0  11 532.851 195.473   4 
   0   0  12 257425. 4014.26   4 
   0   0 -12 258633. 3830.35   3 
   0   0 -13 1906.88 288.653   3 
   0   0  13 2968.63 409.822   4 
   0   0  14 233153. 3928.61   4 
   0   0 -14 241034. 3710.10   3 
   0   0 -15 1595.48 257.917   3 
   0   0  15 1815.60 315.434   4 
   0   0  16 6341.64 519.958   4 
   0   0  17 61.1821 121.909   4 
   0   0  18 75.0379 156.368   4 
   0   0  19 437.249 239.104   4 
   0   0 -19 270.143 184.526   3 
   0   0  20 54326.5 1838.51   4 
   0   0 -20 56327.4 1655.80   3 
   0   0  21 436.323 245.067   4 
   0   0 -21 355.901 159.921   3 
   0   0 -22 6199.82 549.694   3 
   0   0  22 5829.25 610.968   4 
   0   0  23 217.902 212.645   4 
   0   0 -23-58.4541 187.772   3 
   0   0  24 4162.58 561.114   4 
   0   0  25 745.807 326.628   4 
   0   0  26 9006.86 848.905   4 
   0   0  27-268.676 229.498   4 
   0   0  28 1263.03 398.090   4 
   0   0  29 1434.06 410.449   4 
   0   1   3 42.7227 31.2440   3 
   0   1   4-17.1199 49.1588   4 
   0   1   4 38.4483 47.4993   3 
   0  -1   5 12.6514 54.1727   4 
   0   1   5 131.437 72.1585   4 
   0   1   5 43.8287 63.6376   3 
   0  -1   6 212.436 106.114   4 
   0   1  -6 262.949 71.1039   3 
   0   1   6 327.842 99.7401   3 
   0   1   6 313.474 95.5303   4 
   0   1  -7 18.1004 47.3137   3 
   0  -1   7 60.8155 66.4952   4 
   0   1   7 5.99114 67.2561   4 
   0   1   7 11.4757 64.4844   3 
   0   1  -8 54.2966 50.0150   3 
   0  -1   8 26.5991 59.6168   4 
   0   1   8 43.5687 65.2301   4 
   0   1   9 159.426 79.8258   4 
   0  -1   9 57.0593 63.2261   4 
   0  -1  -9 26.1602 54.3309   3 
   0   1  -9-25.3819 49.5182   3 
   0   1  10 92.5053 79.6861   4 
   0  -1  10 123.604 83.3333   4 
   0   1 -10 49.8266 66.0114   3 
   0  -1 -10 100.830 76.0082   3 
   0  -1  11 237.340 135.060   4 
   0  -1 -11 229.241 110.527   3 
   0   1 -11 198.597 94.2664   3 
   0   1  11 158.489 105.487   4 
   0  -1 -12 167.128 123.763   3 
   0  -1  12 149.984 125.128   4 
   0   1 -12 180.328 129.656   3 
   0   1  12 255.029 138.058   4 
   0   1 -13 343.381 109.728   3 
   0  -1  13 162.614 121.651   4 
   0   1  13 58.0225 133.880   4 
   0  -1 -13 295.904 133.097   3 
   0  -1  14 138.776 164.201   4 
   0  -1 -14 250.022 158.152   3 
   0   1 -14 414.835 142.818   3 
   0   1  14 450.578 195.494   4 
   0  -1  15 78.8847 139.238   4 
   0   1  15 187.595 128.770   4 
   0   1 -15 29.8129 93.4271   3 
   0  -1  16 139.359 106.543   4 
   0   1  16-4.51747 110.703   4 
   0   1 -16 67.1747 98.7471   3 
   0   1  17 28.1080 156.355   4 
   0   1 -17 111.416 107.876   3 
   0  -1  17 38.7799 142.485   4 
   0  -1  18-142.416 161.321   4 
   0  -1 -18-139.015 161.913   3 
   0   1  18 14.4875 162.809   4 
   0   1  19 172.931 221.890   4 
   0  -1  19 178.995 219.103   4 
   0  -1 -19 337.500 194.024   3 
   0  -1 -20 903.662 273.109   3 
   0   1  20 468.982 299.111   4 
   0  -1  20 1116.82 390.250   4 
   0   1  21 18.2886 176.406   4 
   0   1 -21-72.7884 169.234   3 
   0  -1  21 269.434 252.432   4 
   0  -1 -21-91.5371 161.584   3 
   0   1  22-46.9590 162.027   4 
   0  -1 -22 206.360 137.145   3 
   0   1 -22 343.221 170.819   3 
   0  -1  22 556.989 280.898   4 
   0   1  23 298.410 247.843   4 
   0   1 -23-84.9278 151.546   3 
   0  -1  23 186.212 234.770   4 
   0   1 -24 198.403 171.895   3 
   0  -1  24 453.479 287.540   4 
   0   1  24 112.353 192.354   4 
   0  -1  25 224.988 265.311   4 
   0   1  25 183.796 274.920   4 
   0  -1  26 164.232 244.612   4 
   0   1  26 249.585 301.995   4 
   0  -1  27-104.830 240.523   4 
   0   1  27 317.849 253.312   4 
   0  -1  28 415.257 288.726   4 
   0   1  28-98.1392 228.477   4 
   0  -1  29-265.994 277.938   4 
   0  -1  30 1646.45 600.216   4 
   0  -2   2 5349.23 196.665   1 
   0  -2  -3 9714.06 264.961   4 
   0   2   3 9754.25 342.345   3 
   0  -2  -4 282.597 55.5221   4 
   0   2   4 393.117 95.3680   3 
   0  -2  -5 66097.2 1007.92   5 
   0   2   5 67872.5 1144.32   4 
   0   2   5 65764.1 1246.06   3 
   0  -2   5 67405.2 1014.55   5 
   0  -2  -5 65319.6 1119.71   4 
   0   2  -6 14860.9 370.734   3 
   0  -2  -6 15538.9 478.943   4 
   0  -2  -6 15035.7 363.872   5 
   0  -2   6 15594.4 367.852   5 
   0  -2   6 14633.1 510.245   4 
   0   2   6 14193.8 523.425   3 
   0   2   6 14908.0 482.544   4 
   0   2  -7 6775.49 260.105   3 
   0  -2   7 6200.00 345.386   4 
   0  -2   7 7053.34 231.129   5 
   0  -2  -7 6475.77 222.853   5 
   0   2   7 6862.60 340.701   4 
   0   2   7 6718.35 365.907   3 
   0  -2  -8 102.074 36.6895   5 
   0   2   8 70.0778 77.0421   3 
   0  -2   8 211.142 47.0852   5 
   0   2  -8 60.7798 44.0159   3 
   0  -2   8 93.4602 71.9862   4 
   0   2   8 134.210 73.7051   4 
   0  -2   9 19656.8 420.914   5 
   0   2  -9 19827.9 555.977   3 
   0  -2   9 19257.0 702.962   4 
   0   2   9 20293.3 723.125   3 
   0   2   9 19982.4 685.011   4 
   0  -2 -10 4446.04 345.861   3 
   0  -2  10 3414.35 318.277   4 
   0   2  10 3789.56 328.573   4 
   0   2 -10 3427.45 238.707   3 
   0   2  11 169598. 2876.17   4 
   0  -2 -11 179312. 2926.47   3 
   0  -2  11 171041. 2941.14   4 
   0   2 -11 174905. 2600.74   3 
   0  -2  12 13338.7 678.854   4 
   0   2 -12 13376.3 527.505   3 
   0   2  12 13116.3 656.429   4 
   0  -2 -12 13557.9 653.026   3 
   0  -2 -13 83801.5 1869.48   3 
   0   2 -13 84571.4 1630.63   3 
   0  -2  13 84697.0 1939.82   4 
   0   2  13 81818.1 1866.57   4 
   0   2 -14 25681.2 811.834   3 
   0  -2  14 24007.6 991.682   4 
   0   2  14 24227.7 958.294   4 
   0   2 -15 13555.0 603.123   3 
   0  -2  15 12614.7 731.867   4 
   0   2  15 14734.2 766.740   4 
   0   2  16 26118.7 1070.93   4 
   0  -2  16 26531.6 1107.44   4 
   0   2 -16 26652.5 894.013   3 
   0   2 -17 12280.3 613.178   3 
   0   2  17 11988.7 745.485   4 
   0  -2  17 11129.8 730.290   4 
   0  -2 -17 11396.7 687.309   3 
   0  -2 -18 18904.9 917.779   3 
   0   2 -18 18488.1 788.301   3 
   0   2  18 16879.1 924.704   4 
   0  -2  18 18450.7 979.094   4 
   0   2  19 55429.8 1776.92   4 
   0  -2  19 57103.1 1847.55   4 
   0  -2 -19 58258.6 1740.37   3 
   0  -2 -20 38302.6 1411.85   3 
   0   2  20 34496.6 1419.36   4 
   0  -2  20 36096.5 1487.78   4 
   0   2  21 11802.9 847.317   4 
   0  -2  21 11829.1 877.967   4 
   0  -2  22 54666.9 1955.03   4 
   0   2  22 51239.5 1870.05   4 
   0   2 -22 55695.6 1607.08   3 
   0   2 -23 1388.90 289.665   3 
   0   2  23 1450.50 381.415   4 
   0  -2  23 1535.35 392.416   4 
   0   2 -24 45839.5 1514.07   3 
   0   2  24 39893.2 1715.80   4 
   0  -2  24 42800.9 1802.82   4 
   0   2  25 26758.1 1421.63   4 
   0  -2  25 25621.4 1421.05   4 
   0  -2  26 18199.2 1223.50   4 
   0   2  26 18033.4 1195.85   4 
   0   2  27 562.958 280.301   4 
   0  -2  27 680.468 304.611   4 
   0  -2  28 1152.62 381.174   4 
   0  -2  29 689.284 368.449   4 
   0  -2  30 7231.85 867.971   4 
   0  -3   0 112.238 43.7187   2 
   0  -3   1 108.692 41.2198   3 
   0   3   1 178.246 65.9324   3 
   0   3   2 115.034 62.0517   3 
   0  -3   2 88.2765 60.0312   1 
   0  -3  -3 70.3836 36.5602   4 
   0   3   3-45.0159 69.7301   3 
   0   3   4-37.7630 85.1634   3 
   0   3   4 99.3415 63.6257   4 
   0  -3  -4 113.341 49.7039   4 
   0   3   5 122.022 92.0203   3 
   0  -3  -5 166.190 66.8173   5 
   0  -3  -5 85.5686 47.6114   4 
   0   3   5 182.990 72.4667   4 
   0  -3  -6 5.53369 47.3196   5 
   0  -3  -6-22.1257 51.8013   4 
   0   3   6 19.9074 55.6508   4 
   0   3   6 28.3132 72.5540   3 
   0  -3   6 3.49932 47.3408   5 
   0  -3  -7 34.9951 59.1756   4 
   0  -3   7 166.108 60.4535   5 
   0   3   7 124.031 73.9432   3 
   0   3   7 149.710 71.8730   4 
   0  -3   7-22.0103 86.8306   4 
   0  -3  -7 44.8934 42.0390   5 
   0  -3   8 74.6607 103.791   4 
   0   3   8-11.2899 93.9394   3 
   0  -3  -8 104.673 49.7097   5 
   0   3   8 71.4132 67.8354   4 
   0  -3   8 50.7866 45.5591   5 
   0   3  -8 114.688 53.4782   3 
   0   3   9 181.813 104.250   3 
   0  -3   9 184.885 113.010   4 
   0   3   9 306.859 108.850   4 
   0  -3  -9 87.7837 50.8792   5 
   0  -3   9 98.5636 54.3494   5 
   0   3  -9 133.851 55.3350   3 
   0  -3  10 58.2996 54.3525   5 
   0   3  10-22.0111 91.4009   4 
   0  -3  10-40.8583 119.522   4 
   0  -3 -10 45.7688 46.0117   5 
   0   3  10-131.678 131.879   3 
   0   3 -10 46.9464 48.9459   3 
   0  -3  11 208.112 64.8082   5 
   0  -3  11 119.494 100.916   4 
   0   3 -11 144.739 72.0000   3 
   0  -3 -11-49.9661 128.096   3 
   0   3 -12 74.3642 71.2400   3 
   0  -3  12-76.5543 124.044   4 
   0  -3 -12-77.9786 113.501   3 
   0   3  13 175.787 104.380   4 
   0  -3  13-75.0661 124.831   4 
   0   3 -13 41.0587 64.1358   3 
   0   3  14 125.504 131.229   4 
   0   3 -14 80.4445 66.7854   3 
   0  -3  14-5.07981 111.980   4 
   0   3  15 29.0700 98.4322   4 
   0  -3  15 101.436 99.7195   4 
   0   3 -15 98.5330 73.2440   3 
   0   3 -16-87.1963 87.8187   3 
   0   3  16-27.3906 118.548   4 
   0  -3 -16-153.845 148.574   3 
   0  -3  16-51.2723 139.630   4 
   0   3  17 46.3613 132.186   4 
   0  -3 -17-276.122 200.511   3 
   0  -3  17-73.6369 165.416   4 
   0   3 -17 57.3315 79.4608   3 
   0   3  18-0.56406 153.107   4 
   0   3 -18-80.6463 127.485   3 
   0  -3  18-138.914 164.376   4 
   0  -3 -18-311.068 233.899   3 
   0   3  19 605.734 267.900   4 
   0  -3 -19 213.357 200.465   3 
   0  -3  19 646.077 279.233   4 
   0   3 -19 431.134 167.338   3 
   0   3  20 630.793 276.931   4 
   0  -3  20 164.511 220.205   4 
   0   3  21 347.170 313.740   4 
   0  -3  21 748.139 326.348   4 
   0   3  22 1038.48 392.212   4 
   0  -3  22 1090.13 388.086   4 
   0  -3  23-90.5383 166.858   4 
   0   3 -23-92.2101 137.850   3 
   0  -3  24 443.194 255.747   4 
   0   3  24 167.468 207.525   4 
   0  -3  25 361.467 232.433   4 
   0   3  25 35.8178 209.212   4 
   0  -3  26 530.369 291.139   4 
   0   3  26 276.151 246.647   4 
   0  -3  27 208.744 245.466   4 
   0  -3  28 100.771 215.814   4 
   0  -3  29-53.5651 248.874   4 
   0  -3  30 58.6679 251.278   4 
   0   4   0 1035.15 117.650   3 
   0  -4   0 1115.85 137.170   2 
   0  -4   0 1186.36 119.134   3 
   0  -4  -1 211240. 2928.08   2 
   0   4   1 207617. 2842.09   3 
   0  -4   1 211174. 2698.16   3 
   0   4  -1 207074. 2700.42   3 
   0  -4  -1 209864. 2838.38   3 
   0   4  -2 105872. 1462.81   3 
   0  -4   2 105271. 1667.48   1 
   0   4   2 104138. 1704.48   3 
   0  -4   2 107990. 1459.83   3 
   0  -4   3 70561.8 1241.84   1 
   0   4   3 70187.7 1320.56   3 
   0  -4  -3 70315.4 1008.43   4 
   0   4  -3 72071.1 996.687   3 
   0  -4   3 69650.6 1000.80   3 
   0   4  -4 67884.3 1245.42   1 
   0  -4  -4 69995.5 1067.42   4 
   0   4   4 70344.0 1370.96   3 
   0  -4   4 71321.5 1241.70   1 
   0  -4  -5 26521.2 587.234   4 
   0   4  -5 26360.3 688.311   1 
   0   4   5 25224.1 772.577   3 
   0  -4  -5 26218.8 675.275   5 
   0   4   6 31439.2 721.493   4 
   0   4   6 32071.9 926.115   3 
   0  -4  -6 31531.3 755.819   5 
   0  -4  -6 32393.7 721.499   4 
   0  -4   6 31777.0 764.324   5 
   0   4  -6 31172.6 785.868   1 
   0  -4   7 26835.0 690.267   5 
   0  -4  -7 28937.4 710.603   4 
   0  -4  -7 26076.2 681.302   5 
   0   4   7 27055.3 711.199   4 
   0   4   7 27769.6 876.847   3 
   0   4   8 145184. 2277.79   4 
   0  -4   8 144957. 2166.89   5 
   0   4   8 141924. 2526.30   3 
   0  -4  -8 144216. 2152.59   5 
   0  -4   8 145290. 2412.31   4 
   0   4   9 189275. 3127.41   3 
   0  -4   9 187212. 2661.94   5 
   0   4   9 185583. 2853.78   4 
   0   4  -9 188445. 2457.05   3 
   0  -4   9 182135. 2993.12   4 
   0  -4  -9 189261. 2652.62   5 
   0   4  10 16838.6 754.937   3 
   0  -4 -10 18125.2 542.558   5 
   0   4 -10 19053.7 487.526   3 
   0  -4  10 18505.1 740.259   4 
   0  -4  10 18465.0 548.605   5 
   0   4  10 19157.6 699.231   4 
   0   4  11 708.784 157.330   4 
   0   4 -11 641.575 97.6519   3 
   0   4  11 739.051 187.548   3 
   0  -4  11 788.250 178.271   4 
   0  -4 -11 756.304 108.056   5 
   0  -4  11 717.032 110.659   5 
   0  -4 -12 49490.1 981.641   5 
   0  -4  12 50129.3 995.808   5 
   0   4  12 49400.5 1303.93   4 
   0   4 -12 51041.0 1011.99   3 
   0  -4  12 49078.9 1387.45   4 
   0   4  13 241.779 119.330   4 
   0  -4  13 84.7089 111.273   4 
   0   4  14 1253.20 232.658   4 
   0  -4  14 1293.94 251.970   4 
   0   4 -14 1197.95 154.640   3 
   0   4  15 20393.0 897.489   4 
   0  -4 -15 20638.2 952.321   3 
   0  -4  15 20370.0 951.680   4 
   0   4 -15 22108.9 697.634   3 
   0   4  16 3186.45 368.657   4 
   0   4 -16 2966.41 258.670   3 
   0  -4 -16 2505.59 342.466   3 
   0  -4  16 3285.68 405.740   4 
   0   4  17-126.295 169.079   4 
   0  -4  17 94.9302 146.009   4 
   0  -4 -17-181.753 195.792   3 
   0   4 -17-166.871 110.520   3 
   0   4 -18 10185.5 519.706   3 
   0  -4 -18 10208.8 722.158   3 
   0  -4  18 10199.8 732.524   4 
   0   4  18 9665.18 682.585   4 
   0   4 -19 15098.5 671.256   3 
   0  -4  19 15232.9 923.317   4 
   0   4  19 13453.3 836.264   4 
   0   4 -20 19211.2 790.454   3 
   0   4  20 17449.3 1002.27   4 
   0   4  21 113635. 2825.68   4 
   0   4 -21 117933. 2321.04   3 
   0  -4  21 116484. 2957.66   4 
   0   4  22 42040.9 1658.86   4 
   0  -4  22 43271.1 1749.27   4 
   0   4  23 22309.4 1219.05   4 
   0  -4  23 23647.3 1302.76   4 
   0  -4  24 287.404 275.537   4 
   0   4  24 266.071 210.313   4 
   0  -4  25 141.337 237.842   4 
   0  -4  26 6457.89 754.028   4 
   0  -4  27 19011.5 1293.11   4 
   0  -4  28 6712.13 804.528   4 
   0  -4  29 6394.76 802.822   4 
   0  -4  30 148.798 258.803   4 
   0  -5   0 80.5471 86.0274   2 
   0  -5   0 177.835 62.0726   3 
   0   5   0 151.672 67.5443   3 
   0   5   1-8.14490 73.5037   3 
   0   5  -1 90.1958 61.2964   3 
   0  -5   1 165.127 73.2323   3 
   0  -5  -1 118.816 111.767   2 
   0  -5  -1-76.5717 78.2513   3 
   0   5  -2 78.6115 59.3332   3 
   0  -5   2 14.9592 48.2016   3 
   0  -5   2 42.4092 67.2752   1 
   0  -5  -2-26.8141 71.5745   3 
   0   5   2-18.6045 81.4122   3 
   0  -5  -2 40.6862 78.6679   2 
   0   5   3 192.289 88.4423   2 
   0   5   3 271.579 107.010   3 
   0  -5   3 248.675 55.6350   3 
   0  -5   3 158.918 84.4934   1 
   0   5  -3 154.230 49.7053   3 
   0   5  -4 159.777 37.4519   3 
   0  -5   4 107.829 77.1702   1 
   0  -5  -4 151.734 41.9268   4 
   0   5  -4 66.8347 69.5723   1 
   0   5   4 190.449 117.840   3 
   0   5   4 144.739 94.1291   2 
   0  -5   5-9.63397 71.3452   5 
   0   5  -5-10.5591 68.8473   1 
   0  -5  -5-28.5902 48.7550   4 
   0   5   5-9.47485 75.6942   3 
   0  -5  -5 26.3298 73.2641   5 
   0   5  -5 61.0795 27.5990   3 
   0   5   6-20.5004 109.901   3 
   0  -5  -6 48.9172 65.2405   5 
   0  -5   6-82.7941 92.3260   5 
   0   5  -6 56.2607 69.5106   1 
   0  -5  -6 48.5874 39.5491   4 
   0   5   7-50.7779 117.689   3 
   0  -5  -7 58.0361 52.7316   4 
   0  -5   7 104.940 78.6996   5 
   0   5  -7 60.8821 101.908   1 
   0  -5  -7 122.976 87.0273   5 
   0   5  -8 7.41015 93.2049   1 
   0  -5  -8 15.5461 85.4348   5 
   0   5   8-1.79033 108.924   3 
   0  -5   8 41.7634 77.4869   5 
   0  -5  -8 99.9256 89.4943   4 
   0   5   9-55.2293 74.4764   4 
   0   5   9 44.7463 104.062   3 
   0  -5   9 31.5658 81.2184   5 
   0  -5   9 137.377 126.470   4 
   0   5  -9-14.1744 28.7573   3 
   0  -5  -9-24.5795 72.2931   5 
   0  -5 -10 4.07779 81.8769   5 
   0  -5  10 7.17088 60.1617   5 
   0  -5  10 117.427 118.686   4 
   0   5  10 11.4650 133.750   3 
   0   5 -10 22.6276 40.7434   3 
   0   5  10 118.276 83.4534   4 
   0  -5  11 241.340 131.411   4 
   0   5  11 64.8441 118.396   3 
   0  -5  11 132.462 92.4466   5 
   0  -5 -11 148.652 78.6790   5 
   0   5 -11 90.4963 48.7110   3 
   0   5  11 30.9090 95.0108   4 
   0  -5  12 231.550 125.334   4 
   0  -5 -12 98.7033 75.9148   5 
   0   5  12 32.6000 87.1693   4 
   0   5 -12 105.151 56.6740   3 
   0  -5  12 184.455 84.1717   5 
   0  -5 -13-241.505 142.723   3 
   0  -5  13 58.4207 121.788   4 
   0   5  13 78.8039 124.828   4 
   0   5 -13-10.8474 47.7411   3 
   0  -5  13-22.3098 66.7268   5 
   0  -5 -13 16.8300 66.6045   5 
   0  -5  14-38.3466 123.275   4 
   0   5  14 119.791 134.371   4 
   0   5 -14 70.2929 64.7027   3 
   0  -5  14-33.7931 73.5256   5 
   0  -5 -14 104.590 115.503   3 
   0  -5 -15-127.933 182.842   3 
   0   5 -15 24.2292 69.3210   3 
   0  -5  15 210.015 156.135   4 
   0   5  15 175.687 123.265   4 
   0  -5  16 128.251 125.885   4 
   0   5 -16-89.2258 89.2738   3 
   0   5  16 70.1158 123.773   4 
   0  -5 -16-186.313 180.180   3 
   0  -5 -17-118.698 192.748   3 
   0   5 -17 0.24971 83.4637   3 
   0  -5  17-64.0875 144.390   4 
   0   5  17-165.180 159.300   4 
   0   5  18 191.428 170.896   4 
   0   5 -18-85.9760 90.4183   3 
   0  -5  18-125.030 181.282   4 
   0  -5  19-93.3219 177.427   4 
   0   5 -19-128.302 117.268   3 
   0   5  19-262.266 242.085   4 
   0   5  20 498.015 239.957   4 
   0  -5  20 148.195 213.720   4 
   0   5 -20 86.9109 118.447   3 
   0   5  21 276.836 288.194   4 
   0   5 -21 186.720 159.780   3 
   0  -5  21 531.152 317.931   4 
   0   5 -22 49.6658 108.677   3 
   0  -5  22 384.552 266.424   4 
   0  -5  23-66.6035 158.062   4 
   0  -5  24 81.1988 160.900   4 
   0  -5  25-183.343 233.112   4 
   0  -5  26 482.147 328.199   4 
   0  -5  27 244.139 304.033   4 
   0  -5  28 468.601 351.359   4 
   0  -5  29-292.463 269.045   4 
   0  -6   0 29588.4 863.793   2 
   0   6   0 30131.8 763.196   3 
   0  -6   0 30418.1 756.001   3 
   0   6   1 10418.1 449.075   3 
   0  -6   1 11019.8 406.410   3 
   0   6  -1 10583.2 398.381   3 
   0  -6  -1 11837.9 467.516   3 
   0  -6  -1 11060.1 507.123   2 
   0  -6   2 174748. 2430.56   3 
   0   6   2 177252. 2705.19   3 
   0  -6  -2 176088. 2787.20   2 
   0  -6  -2 179711. 2696.19   3 
   0   6  -2 174206. 2435.88   3 
   0   6   2 171440. 2806.97   2 
   0   6  -3 27941.5 608.308   3 
   0   6   3 26963.5 823.868   3 
   0  -6   3 28193.6 613.186   3 
   0  -6   3 27755.4 795.547   1 
   0  -6  -3 27546.7 821.864   3 
   0   6   3 26682.7 852.875   2 
   0  -6  -4 122364. 1657.01   4 
   0   6   4 120140. 2185.83   2 
   0  -6   4 123827. 2072.05   1 
   0  -6   4 120245. 2119.06   5 
   0  -6   4 121284. 1703.48   3 
   0   6   4 121900. 2175.15   3 
   0   6  -4 123797. 1701.66   3 
   0  -6   5 9072.12 461.889   5 
   0   6   5 9046.15 499.375   3 
   0  -6   5 10042.3 456.639   1 
   0   6   5 9345.91 503.668   2 
   0   6  -5 9668.83 277.079   3 
   0  -6  -5 9696.67 314.449   4 
   0  -6  -5 9627.25 473.642   5 
   0  -6   6 32520.8 921.037   5 
   0  -6  -6 33126.0 918.356   5 
   0   6   6 32659.9 1022.21   3 
   0   6  -6 32658.4 908.675   1 
   0  -6  -6 34428.3 717.556   4 
   0   6  -6 32898.9 559.720   3 
   0  -6  -7 31973.9 736.539   4 
   0  -6  -7 30199.8 874.501   5 
   0   6  -7 30816.8 894.068   1 
   0  -6   7 30108.2 878.986   5 
   0   6   7 29828.0 1009.43   3 
   0  -6  -8 67697.6 1277.33   4 
   0   6   8 67457.2 1664.94   3 
   0  -6  -8 67149.8 1418.25   5 
   0   6  -8 67360.1 1467.36   1 
   0  -6   8 67258.7 1426.07   5 
   0  -6   9 80705.6 1604.96   5 
   0  -6  -9 81650.1 1602.88   5 
   0   6  -9 80959.1 1675.65   1 
   0  -6   9 81889.7 1722.59   4 
   0   6   9 80974.0 1902.12   3 
   0  -6 -10 105810. 1895.86   5 
   0   6  10 108369. 2299.82   3 
   0  -6  10 104491. 1897.57   5 
   0   6 -10 100047. 1386.25   3 
   0   6 -10 107932. 2014.74   1 
   0  -6  10 105759. 2098.30   4 
   0  -6  11 69215.7 1450.74   5 
   0   6 -11 69278.6 1041.81   3 
   0   6 -11 69644.6 1567.51   1 
   0  -6 -11 70760.1 1451.69   5 
   0  -6  11 71295.5 1692.60   4 
   0   6  11 69717.3 1819.91   3 
   0  -6  12 1147.22 224.816   4 
   0  -6 -12 1110.09 172.782   5 
   0   6 -12 1127.47 101.688   3 
   0   6  12 1223.84 255.909   3 
   0  -6  12 1053.89 171.958   5 
   0  -6  13 58475.3 1616.15   4 
   0  -6  13 61162.4 1313.54   5 
   0  -6 -13 57755.4 1280.08   5 
   0   6 -13 59269.8 1012.01   3 
   0   6 -14 4664.87 240.747   3 
   0  -6  14 4610.16 448.898   4 
   0  -6 -14 5169.02 487.139   3 
   0  -6  14 4432.11 315.838   5 
   0  -6 -14 4829.59 322.961   5 
   0  -6  15 5362.84 346.249   5 
   0  -6 -15 5458.01 513.285   3 
   0   6 -15 5987.30 290.398   3 
   0  -6  15 5796.52 517.401   4 
   0   6 -16 62583.6 1194.90   3 
   0  -6  16 59317.3 1802.11   4 
   0   6 -17 1469.85 166.060   3 
   0  -6  17 1273.25 310.729   4 
   0   6 -18 5326.19 321.925   3 
   0  -6  18 4890.40 516.045   4 
   0  -6  19-183.178 205.352   4 
   0   6 -19-26.1038 88.3373   3 
   0  -6  20 10193.2 784.090   4 
   0   6 -20 9566.36 472.725   3 
   0  -6  21 389.330 233.091   4 
   0   6 -21 626.394 155.255   3 
   0  -6  22 3591.50 502.741   4 
   0  -6  23 1303.95 318.287   4 
   0  -6  24 9196.58 835.950   4 
   0  -6  25 14426.9 1083.68   4 
   0  -6  26 24897.6 1466.73   4 
   0  -6  27 3831.06 637.122   4 
   0  -6  28 13241.2 1117.94   4 
   0  -6  29 286.626 299.055   4 
   0  -7   0 367.918 85.8773   3 
   0  -7   0 309.746 112.917   2 
   0   7   0 402.103 101.327   3 
   0   7  -1-12.1975 58.0799   3 
   0  -7  -1 3.35057 60.7960   3 
   0  -7   1 54.7234 71.2826   3 
   0   7   1-20.2881 78.4271   3 
   0  -7  -1 41.3068 89.4179   2 
   0  -7  -2 159.490 105.635   2 
   0   7   2-24.6586 77.7567   3 
   0  -7   2 302.110 84.3845   3 
   0   7   2 136.900 82.9016   2 
   0  -7  -2 74.5844 77.3604   3 
   0   7  -2 117.415 58.2840   3 
   0  -7   3-8.65115 96.9339   5 
   0  -7   3 1.95250 82.6178   1 
   0   7  -3 8.27560 46.3385   3 
   0   7   3 41.4189 81.0607   3 
   0  -7  -3-98.9602 104.342   3 
   0  -7   4 16.3941 83.2105   5 
   0   7   4 156.809 97.9619   3 
   0  -7  -4 61.0445 40.5456   4 
   0   7   4-68.1324 110.252   2 
   0  -7  -4-128.380 111.071   3 
   0  -7   4 2.22597 77.1754   1 
   0  -7   4 24.5865 47.3329   3 
   0   7  -4-43.8409 47.1820   3 
   0  -7  -5 72.2759 43.9406   4 
   0  -7  -5-66.7163 102.508   3 
   0   7  -5 77.3727 44.6862   3 
   0   7   5 3.12633 98.1562   3 
   0  -7   5 147.999 92.0237   5 
   0   7   5 15.8272 104.144   2 
   0  -7  -5 161.404 96.1249   5 
   0  -7   5 10.2422 81.7677   1 
   0   7  -6 16.2588 37.5087   3 
   0  -7  -6 92.0068 52.0895   4 
   0  -7  -6 20.6319 87.4893   5 
   0  -7   6 94.6252 103.030   1 
   0   7   6-5.25788 97.3752   3 
   0   7   6-1.48832 98.5488   2 
   0  -7   6 159.156 103.953   5 
   0  -7   7-8.69420 103.049   5 
   0  -7  -7 177.367 113.067   5 
   0   7  -7 70.8118 93.4676   1 
   0  -7  -7 58.6149 64.7387   4 
   0   7  -7 4.98416 25.6681   3 
   0   7   7 113.347 140.621   3 
   0   7  -8 237.644 122.318   1 
   0  -7   8 161.620 103.623   5 
   0   7   8 372.887 152.157   3 
   0  -7  -8 241.429 84.7561   4 
   0  -7  -8 173.822 107.420   5 
   0   7   9 114.918 141.945   3 
   0  -7  -9 167.232 89.4316   5 
   0   7  -9 190.415 113.125   1 
   0  -7   9-125.964 127.003   4 
   0  -7   9 247.296 120.028   5 
   0  -7  10 65.3785 94.4225   5 
   0  -7 -10 185.968 124.362   5 
   0   7 -10 121.708 94.0264   1 
   0  -7  10 148.146 112.091   4 
   0   7  10 107.203 139.262   3 
   0  -7 -11 100.629 94.4539   5 
   0   7 -11 7.13490 108.120   1 
   0  -7  11-114.083 93.8822   5 
   0   7  11 115.822 141.902   3 
   0  -7  11 52.6028 102.310   4 
   0  -7  12 18.5808 107.158   4 
   0   7 -12 25.7520 111.157   1 
   0  -7 -12-72.6745 92.0889   5 
   0  -7  12-16.4451 85.4524   5 
   0   7  12-8.64634 118.508   3 
   0   7 -13 202.637 160.003   1 
   0  -7 -13 189.805 130.129   5 
   0   7 -13 95.8884 40.7190   3 
   0  -7  13 339.070 200.585   4 
   0  -7 -13 151.165 147.639   3 
   0  -7  13 82.1122 121.022   5 
   0  -7 -14 107.129 115.133   5 
   0  -7  14 76.5572 169.916   4 
   0   7 -14 29.3016 33.2000   3 
   0   7 -14 117.678 137.340   1 
   0  -7 -14 495.259 231.388   3 
   0  -7  14 86.8205 109.752   5 
   0  -7 -15 122.791 106.870   5 
   0   7 -15 74.5367 46.2982   3 
   0  -7  15 113.518 94.7721   5 
   0  -7  15 174.004 162.395   4 
   0  -7 -15 265.581 169.071   3 
   0  -7  16 97.9730 156.315   4 
   0   7 -16 101.162 56.6633   3 
   0  -7  16 118.222 106.669   5 
   0  -7  17-18.5339 154.055   4 
   0   7 -17-26.0268 52.7402   3 
   0  -7  18-376.791 219.835   4 
   0   7 -18 9.65227 52.4499   3 
   0   7 -19 203.347 98.8652   3 
   0  -7  19 302.567 224.328   4 
   0   7 -20 62.6087 70.2613   3 
   0  -7  20-131.985 179.996   4 
   0  -7  21 150.899 180.438   4 
   0   7 -21-46.2530 61.8054   3 
   0  -7  22-73.2833 216.469   4 
   0  -7  23-826.359 346.396   4 
   0  -7  24-382.138 279.220   4 
   0  -7  25 164.166 282.653   4 
   0  -7  26 745.297 379.820   4 
   0  -7  27 803.274 363.211   4 
   0  -7  28 999.443 473.895   4 
   0  -7  29-677.447 360.009   4 
   0  -8   0 21591.8 838.069   2 
   0  -8   0 21569.9 708.235   3 
   0   8   0 21637.7 719.099   3 
   0  -8  -1 12662.3 553.806   3 
   0   8  -1 12083.6 502.143   3 
   0  -8  -1 12975.1 632.510   2 
   0  -8   1 12355.4 620.015   2 
   0   8   1 13328.4 577.652   3 
   0  -8   1 13400.9 515.826   3 
   0  -8   2 296.831 89.3350   3 
   0  -8  -2 419.222 123.397   3 
   0   8  -2 343.627 93.3621   3 
   0   8   2 241.997 127.438   3 
   0  -8  -2 118.775 99.1286   2 
   0  -8   3-114.819 99.9484   1 
   0  -8   3 78.1710 55.3673   3 
   0  -8  -3 77.2121 87.4826   3 
   0  -8   3 174.526 123.868   5 
   0  -8  -3-43.1161 96.6400   2 
   0   8   3 208.152 115.296   3 
   0   8   3 126.365 113.966   2 
   0   8  -3-22.5694 58.1171   3 
   0  -8   4 18358.1 767.074   5 
   0  -8  -4 19528.9 776.644   3 
   0  -8   4 18287.1 725.287   1 
   0   8  -4 19378.4 557.786   3 
   0   8   4 20286.7 836.695   2 
   0  -8  -4 18535.9 408.080   4 
   0   8   4 19031.0 776.764   3 
   0  -8   4 18889.8 541.089   3 
   0   8   5 73714.9 1769.26   2 
   0  -8   5 77397.1 1254.22   3 
   0  -8  -5 73519.3 1681.97   5 
   0   8  -5 73537.6 1237.97   3 
   0  -8  -5 74222.3 1141.36   4 
   0  -8   5 75578.8 1631.40   1 
   0  -8   5 73758.4 1683.09   5 
   0  -8  -5 74385.2 1718.99   3 
   0   8   5 72373.2 1732.30   3 
   0  -8   6 6905.67 464.611   5 
   0   8   6 6238.25 472.999   2 
   0  -8   6 7254.03 449.843   1 
   0   8   6 6259.17 479.367   3 
   0  -8  -6 7726.13 518.200   3 
   0  -8  -6 6894.32 456.845   5 
   0   8  -6 6521.13 263.827   3 
   0  -8  -6 7185.92 278.775   4 
   0   8   7 33481.4 1163.09   2 
   0  -8  -7 34894.0 761.864   4 
   0   8   7 33755.9 1171.71   3 
   0  -8  -7 33959.9 1067.95   5 
   0  -8   7 34125.4 1071.51   5 
   0   8  -7 33720.4 631.560   3 
   0  -8  -8 161.136 69.3519   4 
   0  -8   8 58.6539 106.501   5 
   0   8  -8 104.854 102.571   1 
   0   8  -8 136.382 36.5493   3 
   0   8   8 87.5458 119.522   3 
   0  -8  -8 137.346 88.1507   5 
   0  -8   9 6470.02 446.407   5 
   0  -8   9 6603.95 442.616   4 
   0   8   9 6986.67 538.578   3 
   0  -8  -9 6792.46 454.039   5 
   0   8  -9 6201.72 444.711   1 
   0  -8  10 1559.28 221.213   4 
   0   8 -10 1567.45 231.127   1 
   0   8  10 1625.36 279.134   3 
   0  -8 -10 1506.99 225.637   5 
   0  -8  10 1707.95 228.504   5 
   0   8 -11 4276.35 387.349   1 
   0   8  11 4867.09 475.171   3 
   0  -8  11 4763.52 409.885   4 
   0  -8  11 4140.25 366.234   5 
   0  -8 -11 4345.33 371.761   5 
   0  -8 -12 50179.8 1330.69   5 
   0   8 -12 51316.1 1420.25   1 
   0   8  12 48196.4 1616.54   3 
   0  -8  12 49759.1 1459.83   4 
   0  -8  12 50734.8 1345.21   5 
   0   8 -13 20433.2 878.787   1 
   0  -8  13 18963.9 788.963   5 
   0  -8  13 19886.5 918.266   4 
   0  -8 -13 22641.3 1066.49   3 
   0  -8 -13 19654.9 792.880   5 
   0  -8 -14 111717. 2187.13   5 
   0  -8  14 112856. 2205.71   5 
   0  -8  14 114134. 2519.11   4 
   0  -8  15 7626.11 594.377   4 
   0  -8  15 7024.54 464.474   5 
   0  -8 -15 7018.22 459.768   5 
   0  -8  16 752.875 179.511   5 
   0  -8  16 212.770 172.612   4 
   0  -8  17 35758.8 1403.72   4 
   0   8 -17 31123.4 565.210   3 
   0   8 -18 170.253 56.1919   3 
   0  -8  18 405.971 232.174   4 
   0   8 -19 31208.2 639.280   3 
   0  -8  19 32018.2 1414.50   4 
   0   8 -19 32414.4 1249.40   1 
   0  -8  20 6925.52 681.780   4 
   0   8 -20 6936.17 580.916   1 
   0   8 -20 6823.36 279.198   3 
   0  -8  21 215.255 203.839   4 
   0  -8  22 2280.18 435.339   4 
   0  -8  23 2748.44 471.834   4 
   0  -8  24 1220.82 385.424   4 
   0  -8  25 1559.59 431.207   4 
   0  -8  26 23577.4 1461.47   4 
   0  -8  27 10355.1 1011.33   4 
   0  -8  28 8994.88 943.174   4 
   0   9   0 140.073 105.317   3 
   0  -9   0 89.9201 100.353   2 
   0  -9   0 156.894 94.3464   3 
   0  -9  -1 85.9438 101.879   2 
   0   9   1 105.412 109.781   3 
   0  -9   1 65.7397 66.6311   3 
   0  -9  -1 132.962 102.341   3 
   0   9  -1-63.6128 82.0246   3 
   0  -9   1 175.325 119.954   2 
   0   9  -2-16.7756 61.8606   3 
   0   9   2 137.401 110.461   3 
   0  -9  -2 41.9314 113.487   2 
   0  -9  -2-0.32803 89.5543   3 
   0  -9   2-104.007 75.0315   3 
   0  -9  -3 253.150 122.657   3 
   0   9  -3 299.754 84.5157   3 
   0  -9  -3 527.874 154.714   2 
   0  -9   3 76.5418 142.345   5 
   0   9   3 272.161 132.072   3 
   0   9   3 413.815 131.328   2 
   0  -9   3 312.184 86.6844   3 
   0  -9   3 320.173 111.508   1 
   0  -9  -4 175.019 90.4837   3 
   0   9   4-1.72850 128.145   2 
   0  -9   4 204.827 104.879   1 
   0  -9  -4 72.6297 29.7901   4 
   0  -9   4 33.0913 93.5538   5 
   0   9  -4 124.886 63.4103   3 
   0   9   4 126.658 118.412   3 
   0  -9   4 65.5791 66.7063   3 
   0  -9   5 154.706 147.004   5 
   0  -9  -5-56.5732 117.986   3 
   0   9  -5 39.7039 56.9543   3 
   0  -9  -5 46.3634 35.3325   4 
   0  -9   5 35.8631 89.1443   1 
   0   9   5 138.966 136.706   3 
   0   9   5-51.0521 118.295   2 
   0  -9   5 58.0447 60.8974   3 
   0  -9   6 154.750 111.298   1 
   0  -9  -6 21.2539 41.7302   4 
   0  -9   6 116.189 172.283   5 
   0  -9  -6-29.2696 104.295   3 
   0   9  -6-20.0108 45.0193   3 
   0   9   6 328.592 175.717   3 
   0   9   6 140.968 105.833   2 
   0   9   7 149.356 150.958   3 
   0   9   7 121.764 137.220   2 
   0  -9  -7 198.030 125.299   3 
   0  -9  -7 45.8277 46.2007   4 
   0  -9   7 23.0272 104.804   1 
   0   9  -7 40.4226 39.9745   3 
   0  -9   7 227.084 130.268   5 
   0  -9  -8 204.290 105.801   3 
   0   9   8-22.2998 146.693   2 
   0  -9   8 101.488 123.634   5 
   0   9   8 241.577 173.208   3 
   0  -9   8 92.5996 102.854   4 
   0   9  -8 140.995 46.3563   3 
   0   9   9-145.811 210.000   2 
   0  -9   9-37.2618 88.0638   4 
   0   9   9 77.7384 143.997   3 
   0  -9   9 60.1214 109.023   5 
   0  -9  10-35.8777 124.596   5 
   0   9  10-127.610 172.726   3 
   0   9 -10-146.716 144.601   1 
   0  -9  10-118.888 150.798   4 
   0   9  11 103.450 137.090   3 
   0  -9  11 37.1690 103.191   5 
   0  -9 -11-90.8736 162.904   3 
   0  -9  11-11.4030 112.445   4 
   0   9 -11-198.201 191.165   1 
   0   9 -12-131.891 173.174   1 
   0  -9  12-104.518 152.106   4 
   0  -9  12 41.2989 110.243   5 
   0   9  12 368.331 181.321   3 
   0  -9 -12-251.434 198.797   3 
   0  -9  13 486.511 175.496   5 
   0  -9  13 196.891 173.567   4 
   0  -9  14 174.038 111.623   5 
   0  -9  14-63.3125 151.987   4 
   0  -9  15 43.7375 146.829   4 
   0  -9  15 37.3743 119.813   5 
   0  -9  16 52.0758 170.440   4 
   0  -9  16-89.3296 154.351   5 
   0  -9  17 72.2045 170.151   4 
   0  -9  17-74.4896 122.384   5 
   0   9 -18 96.2258 177.970   1 
   0  -9  18-82.0333 180.759   4 
   0   9 -19-45.5589 174.379   1 
   0  -9  19 67.3764 162.849   4 
   0   9 -20-36.0321 206.283   1 
   0  -9  20 33.8904 180.915   4 
   0   9 -21-78.6084 162.669   1 
   0  -9  21-55.4381 222.827   4 
   0  -9  22-265.718 274.515   4 
   0   9 -22 272.691 204.701   1 
   0  -9  23 391.960 264.198   4 
   0   9 -23-21.7090 158.579   1 
   0  -9  24-38.4352 197.020   4 
   0   9 -24 97.0251 176.082   1 
   0  -9  25 297.320 263.878   4 
   0   9 -25 22.6780 191.884   1 
   0  -9  26 1231.90 391.759   4 
   0   9 -26 763.394 278.996   1 
   0  -9  27 680.362 394.129   4 
   0  -9  28 7.01892 270.794   4 
   0 -10   0 110139. 2382.99   2 
   0  10   0 108853. 2104.57   3 
   0 -10   0 110535. 2084.70   3 
   0  10   1 4403.18 381.417   3 
   0 -10   1 4305.63 332.620   3 
   0 -10  -1 3303.72 362.321   2 
   0  10  -1 4227.46 356.352   3 
   0 -10  -1 4131.29 352.088   3 
   0 -10   1 3703.39 385.518   2 
   0  10  -2 56845.6 1318.60   3 
   0  10   2 59523.8 1514.61   3 
   0 -10  -2 58080.9 1465.67   3 
   0 -10  -2 57451.3 1601.70   2 
   0 -10   2 57832.1 1302.39   3 
   0 -10  -3 3798.93 388.698   2 
   0 -10   3 3811.69 286.837   3 
   0  10  -3 4512.44 324.164   3 
   0  10   3 4110.32 389.432   3 
   0 -10  -3 4234.27 372.615   3 
   0 -10   3 4517.12 428.033   5 
   0 -10   3 4416.26 391.942   1 
   0  10   4 87196.3 2075.82   2 
   0 -10  -4 79905.4 1160.13   4 
   0 -10   4 84434.7 2005.17   5 
   0  10   4 83018.0 1959.72   3 
   0 -10   4 86358.4 1564.38   3 
   0 -10   4 89949.5 1967.60   1 
   0 -10  -4 89346.4 1969.72   3 
   0  10  -4 87318.9 1584.18   3 
   0 -10  -5 95600.4 2104.23   3 
   0  10   5 94748.8 2204.33   2 
   0 -10   5 95414.6 2045.25   1 
   0  10  -5 90839.3 1597.86   3 
   0 -10   5 91707.0 2101.45   5 
   0 -10  -5 86614.6 1283.02   4 
   0 -10   5 92500.5 1593.25   3 
   0  10   5 92490.5 2122.91   3 
   0  10  -6 196038. 2736.38   3 
   0 -10  -6 190670. 2533.69   4 
   0 -10   6 193224. 2730.25   3 
   0  10   6 190703. 3502.58   3 
   0 -10   6 191171. 3429.68   5 
   0 -10   6 197075. 3339.00   1 
   0  10   6 198268. 3613.58   2 
   0 -10  -6 196962. 3493.16   3 
   0 -10   7 1071.44 227.251   1 
   0  10   7 1309.29 303.931   2 
   0 -10   7 1461.49 214.716   4 
   0  10   7 1116.80 284.896   3 
   0  10  -7 1475.87 153.941   3 
   0 -10   7 1388.86 272.969   5 
   0 -10  -7 1841.83 334.401   3 
   0  10   8 28635.4 1173.84   2 
   0 -10   8 29659.2 1106.82   5 
   0  10  -8 29361.5 626.953   3 
   0 -10   8 30560.6 973.448   4 
   0 -10  -8 31588.4 1204.51   3 
   0  10   8 28592.9 1180.57   3 
   0  10   9 518.755 193.219   3 
   0  10  -9 566.219 67.8550   3 
   0 -10   9 858.523 175.923   4 
   0  10   9 424.634 172.281   2 
   0 -10  -9 303.032 163.913   3 
   0 -10   9 754.883 199.949   5 
   0 -10  10 20470.1 853.506   4 
   0  10  10 19733.7 1015.56   3 
   0 -10  10 20992.1 921.033   5 
   0  10  10 21051.4 1036.31   2 
   0 -10 -10 21985.1 1045.36   3 
   0 -10  11 8671.38 578.603   4 
   0  10  11 8708.15 703.185   3 
   0 -10  11 7412.23 543.552   5 
   0 -10 -11 8421.48 663.566   3 
   0  10  11 7967.24 654.778   2 
   0 -10  12 57499.2 1617.21   5 
   0  10  12 61136.7 1935.29   3 
   0 -10  12 59619.7 1653.89   4 
   0 -10  13 9642.02 660.319   4 
   0 -10  13 10305.9 633.887   5 
   0 -10  14 545.863 198.773   4 
   0 -10  14 573.544 188.713   5 
   0 -10  15 39710.0 1448.55   4 
   0 -10  15 39356.9 1292.65   5 
   0 -10  16 176.301 136.936   5 
   0 -10  16 391.001 191.892   4 
   0 -10  17 5159.70 536.288   4 
   0 -10  17 5677.94 466.745   5 
   0  10 -17 6271.06 541.726   1 
   0 -10  18 444.857 224.098   4 
   0  10 -18 453.019 206.198   1 
   0 -10  19 18253.5 1075.30   4 
   0  10 -19 18823.6 991.216   1 
   0 -10  20 1091.33 318.863   4 
   0  10 -20 954.634 255.570   1 
   0 -10  21 727.176 262.894   4 
   0  10 -21 833.230 228.909   1 
   0  10 -22 10290.1 771.668   1 
   0 -10  22 10114.8 870.335   4 
   0 -10  23 1372.51 346.219   4 
   0  10 -23 912.458 230.240   1 
   0  10 -24 4302.92 527.410   1 
   0 -10  24 4584.15 633.725   4 
   0 -10  25 6851.32 782.724   4 
   0  10 -25 7149.99 679.383   1 
   0 -10  26-82.0917 213.228   4 
   0 -10  27-514.572 300.737   4 
   0 -11   0 105.777 103.575   3 
   0  11   0-8.75179 86.2492   3 
   0 -11   0 103.452 154.144   2 
   0  11  -1 10.8461 84.0152   3 
   0 -11   1-35.1394 128.171   2 
   0 -11  -1-86.4928 121.055   2 
   0 -11  -1 0.37358 97.9379   3 
   0 -11   1 93.5854 98.7241   3 
   0  11   1 4.69668 100.413   3 
   0  11  -2-21.3035 91.4686   3 
   0 -11   2 26.3126 87.8873   3 
   0 -11   2-99.2829 126.636   2 
   0  11   2 170.394 148.967   3 
   0 -11  -2 205.731 167.474   2 
   0 -11  -2-86.0184 99.9814   3 
   0 -11  -3 2.11392 105.936   3 
   0  11  -3-48.9309 82.9094   3 
   0 -11   3-49.2161 140.744   1 
   0 -11   3 90.7460 149.865   5 
   0 -11   3 40.8797 96.5047   3 
   0 -11  -3 119.154 118.117   2 
   0  11   3 87.3387 109.237   3 
   0 -11  -4-104.447 168.597   5 
   0 -11  -4 105.532 124.556   3 
   0  11   4-203.448 164.387   3 
   0 -11   4 2.00893 131.083   5 
   0 -11   4 35.1156 128.587   1 
   0 -11   4 53.5862 72.4477   3 
   0  11  -4 17.2590 74.9987   3 
   0  11   5-86.4895 150.589   2 
   0 -11  -5 10.5058 130.281   5 
   0  11   5-13.4909 161.440   3 
   0 -11   5 173.690 95.3453   3 
   0 -11   5 301.491 176.229   1 
   0  11  -5 68.5836 72.6990   3 
   0 -11  -5 80.7453 35.6354   4 
   0 -11  -5-56.7799 140.676   3 
   0 -11   5 40.2089 178.020   5 
   0  11   6 18.9073 119.850   2 
   0  11  -6 216.397 84.2885   3 
   0  11   6-37.9263 129.556   3 
   0 -11  -6 275.555 152.766   5 
   0 -11  -6-31.0312 154.871   3 
   0 -11   6 149.684 77.6835   3 
   0 -11   6 61.3030 82.5393   4 
   0 -11   6 289.806 147.880   1 
   0 -11   6-214.615 165.919   5 
   0 -11   7 21.1789 109.615   5 
   0  11  -7 18.0572 56.4238   3 
   0 -11   7 5.34051 83.6339   4 
   0 -11  -7-128.626 114.896   3 
   0  11   7 85.8502 178.671   2 
   0  11   7-56.3466 127.361   3 
   0 -11  -7-59.2642 128.695   5 
   0 -11   7-169.630 121.282   1 
   0 -11   8-71.9487 94.6772   4 
   0 -11   8-173.417 162.675   5 
   0  11   8-48.7466 146.500   3 
   0 -11  -8-152.103 179.559   3 
   0  11  -8-12.5986 40.9104   3 
   0  11   8 64.8489 163.522   2 
   0 -11  -8-178.844 142.964   5 
   0  11   9 79.2149 151.509   2 
   0 -11   9-20.5229 117.947   4 
   0  11   9-149.815 164.906   3 
   0 -11  -9-74.9854 166.199   5 
   0 -11  -9-115.324 163.093   3 
   0 -11   9-241.732 179.267   5 
   0 -11  10-3.30625 102.790   4 
   0 -11  10-45.8431 149.389   5 
   0 -11 -10-43.3184 150.126   5 
   0  11  10-206.608 227.843   2 
   0  11  10-122.867 199.416   3 
   0  11  11-250.146 279.112   2 
   0 -11  11-203.660 184.459   5 
   0 -11 -11-3.02750 138.254   5 
   0  11  11-272.662 245.377   3 
   0 -11  11 16.9428 142.801   4 
   0 -11  12-34.2965 178.669   5 
   0 -11  12-183.085 165.422   4 
   0  11  12-330.715 249.222   3 
   0  11  12-166.678 227.095   2 
   0 -11 -12-71.6367 145.966   5 
   0 -11 -13 119.526 153.961   5 
   0 -11  13-33.8122 180.844   5 
   0 -11  13 21.2423 134.694   4 
   0  11  13-314.526 292.621   2 
   0 -11  14 156.847 153.819   4 
   0 -11 -14 12.6066 173.469   5 
   0 -11  14-109.183 160.011   5 
   0 -11  15-37.9532 136.201   5 
   0 -11 -15-6.04254 147.768   5 
   0 -11  15-294.104 206.115   4 
   0 -11  16-170.571 208.854   4 
   0 -11  16 56.3603 154.875   5 
   0 -11 -16 68.9968 132.663   5 
   0  11 -16 189.693 173.878   1 
   0 -11  17-309.382 240.034   4 
   0  11 -17-156.251 152.627   1 
   0 -11  17-57.4923 132.409   5 
   0 -11 -17-140.480 152.520   5 
   0  11 -18 350.089 210.790   1 
   0 -11  18-141.307 217.810   4 
   0 -11  19 11.3281 181.211   4 
   0  11 -19-32.0905 160.722   1 
   0 -11  20 589.302 303.378   4 
   0  11 -20-198.758 199.195   1 
   0 -11  21-233.063 249.010   4 
   0  11 -21-6.74713 165.489   1 
   0  11 -22-38.4068 152.791   1 
   0 -11  22 3.58267 202.742   4 
   0  11 -23-218.307 218.580   1 
   0 -11  23-92.6253 196.994   4 
   0 -11  24 39.8038 236.497   4 
   0  11 -24 8.97393 264.458   1 
   0 -11  25-123.854 246.491   4 
   0 -11  26-269.034 303.014   4 
   0 -11  27-250.484 295.624   4 
   0  12   0 28385.1 1013.82   3 
   0 -12   0 27987.3 986.877   3 
   0 -12   0 27292.9 1165.42   2 
   0 -12  -1 13028.8 784.518   2 
   0 -12  -1 13228.0 684.441   3 
   0  12   1 13338.8 703.451   3 
   0 -12   1 13646.0 812.620   2 
   0 -12   1 11194.2 732.948   5 
   0  12  -1 13172.5 657.038   3 
   0 -12   1 13317.7 640.209   3 
   0 -12  -2 838.355 205.986   3 
   0  12  -2 408.772 139.937   3 
   0 -12   2 432.443 118.792   3 
   0 -12   2 340.477 199.999   5 
   0 -12   2 540.983 199.989   2 
   0 -12  -2 373.777 158.752   2 
   0  12   2 742.221 215.066   3 
   0 -12  -3 15326.6 776.177   3 
   0 -12   3 15634.1 655.159   3 
   0 -12   3 16183.1 842.299   1 
   0 -12  -3 15326.1 862.894   5 
   0  12  -3 14819.7 659.394   3 
   0 -12   3 14870.6 867.271   2 
   0 -12  -3 15197.3 858.362   2 
   0  12   3 15221.6 800.235   3 
   0 -12   3 15027.5 848.565   5 
   0 -12  -4 22272.7 1030.99   5 
   0 -12   4 23005.4 1008.05   1 
   0 -12  -4 24032.4 1003.19   3 
   0  12   4 22203.2 993.734   3 
   0  12  -4 22097.3 778.939   3 
   0 -12   4 22316.5 1040.60   5 
   0 -12   4 22300.7 764.158   3 
   0 -12   5 1007.32 247.794   5 
   0  12  -5 1408.82 198.670   3 
   0 -12  -5 1518.37 269.340   3 
   0  12   5 1050.16 255.811   2 
   0 -12   5 1380.50 185.386   4 
   0 -12   5 1263.07 174.700   3 
   0 -12  -5 1116.88 243.278   5 
   0  12   5 772.548 194.704   3 
   0 -12   5 1398.75 265.353   1 
   0  12  -6 7126.21 386.665   3 
   0  12   6 7135.75 591.426   3 
   0 -12   6 8269.21 454.147   4 
   0 -12   6 7799.46 609.886   5 
   0 -12  -6 7987.68 597.797   3 
   0  12   6 6631.95 594.909   2 
   0 -12   6 7776.61 394.629   3 
   0 -12   6 8244.83 591.601   1 
   0 -12  -6 6863.63 574.745   5 
   0 -12  -7 6448.53 554.635   3 
   0 -12   7 7391.56 554.748   1 
   0 -12   7 6682.31 433.155   4 
   0  12  -7 7078.03 357.770   3 
   0 -12   7 6740.84 572.506   5 
   0  12   7 6694.27 590.017   3 
   0 -12  -7 6465.55 559.193   5 
   0  12   7 5798.13 563.456   2 
   0 -12   8 1800.45 328.831   5 
   0 -12  -8 2079.38 346.620   3 
   0 -12   8 1273.83 267.626   1 
   0  12   8 1775.25 351.946   2 
   0  12   8 1331.75 303.933   3 
   0 -12  -8 1573.34 301.176   5 
   0 -12   8 1415.20 226.981   4 
   0  12  -8 1491.76 152.540   3 
   0 -12  -9 43707.7 1493.75   5 
   0  12   9 44205.1 1615.42   3 
   0 -12   9 45097.4 1520.92   5 
   0  12   9 45942.6 1654.29   2 
   0 -12   9 43405.5 1285.37   4 
   0 -12 -10 18172.7 938.200   5 
   0 -12  10 18196.0 826.863   4 
   0  12  10 18976.6 1054.41   2 
   0 -12  10 19028.5 966.689   5 
   0  12  10 19042.9 1062.87   3 
   0  12  11 18834.3 1059.52   2 
   0  12  11 19230.1 1085.81   3 
   0 -12  11 18732.9 951.409   5 
   0 -12 -11 18368.2 942.101   5 
   0 -12  11 20054.7 888.335   4 
   0 -12  12 2087.30 331.612   5 
   0  12  12 2114.39 379.133   2 
   0 -12 -12 2455.66 358.359   5 
   0 -12  12 2758.51 348.362   4 
   0 -12 -13 2056.86 330.920   5 
   0  12  13 2213.52 401.723   2 
   0 -12  13 2411.07 349.092   4 
   0 -12  13 2476.35 376.861   5 
   0 -12  14 3803.43 434.290   4 
   0 -12  14 3870.78 428.743   5 
   0 -12 -14 4471.92 470.039   5 
   0  12  14 3803.90 519.323   2 
   0 -12  15 9.65362 144.204   5 
   0 -12  15 375.080 206.615   4 
   0  12  15-63.2697 237.670   2 
   0 -12 -15-119.906 154.526   5 
   0 -12 -16 47219.4 1553.99   5 
   0 -12  16 45765.2 1545.30   5 
   0 -12  16 48531.2 1676.14   4 
   0 -12  17 6146.56 614.729   4 
   0 -12 -17 6240.37 549.388   5 
   0  12 -17 6206.12 588.719   1 
   0 -12  17 6726.17 580.130   5 
   0  12 -18 27991.9 1237.52   1 
   0 -12  18 26682.5 1294.87   4 
   0 -12  18 26984.6 1148.49   5 
   0  12 -19 156.464 181.587   1 
   0 -12  19 135.488 161.885   4 
   0 -12  20 843.531 270.647   4 
   0  12 -20 915.238 268.334   1 
   0 -12  21 1324.18 353.262   4 
   0  12 -21 501.542 209.623   1 
   0  12 -22 9171.70 749.217   1 
   0 -12  22 8256.07 799.416   4 
   0 -12  23 654.958 300.859   4 
   0  12 -23 1159.38 278.301   1 
   0 -12  24 4191.54 596.971   4 
   0 -12  25-106.375 261.961   4 
   0 -12  26 453.189 306.871   4 
   0 -12  27 224.184 260.764   4 
   0 -13   0 578.821 184.585   3 
   0  13   0 99.0874 121.936   3 
   0 -13   0 254.912 61.4187   4 
   0 -13   0 94.7465 170.110   5 
   0 -13   0 213.626 133.478   2 
   0 -13  -1 21.9537 166.651   2 
   0 -13   1 108.692 185.996   5 
   0 -13  -1 177.986 168.507   5 
   0 -13  -1 18.7432 25.2615   4 
   0  13   1 97.5226 145.308   3 
   0 -13   1 237.921 120.927   3 
   0 -13   1 248.441 169.580   2 
   0 -13  -1 83.3328 101.763   3 
   0  13  -1 58.5073 102.217   3 
   0 -13   1 53.7443 55.1643   4 
   0 -13  -2 34.9987 117.211   5 
   0 -13   2 348.705 180.801   2 
   0 -13   2-93.9771 131.440   1 
   0 -13  -2 74.2518 117.088   3 
   0 -13   2-189.793 195.716   5 
   0  13   2 4.96518 110.367   3 
   0  13  -2-125.541 104.067   3 
   0 -13  -2-1.83889 147.800   2 
   0 -13   2-149.925 132.908   3 
   0 -13   2 44.4332 52.5711   4 
   0 -13  -3 85.1239 186.812   5 
   0 -13   3 1.70689 103.643   3 
   0 -13   3 98.5052 63.1513   4 
   0 -13   3 34.4994 138.233   5 
   0 -13   3-218.790 188.953   1 
   0  13   3 3.14703 135.950   3 
   0  13  -3-37.6929 117.792   3 
   0 -13  -3-20.4000 113.038   2 
   0 -13  -3 1.49088 123.366   3 
   0 -13   3 45.2025 103.738   2 
   0 -13  -4 77.5011 129.856   3 
   0 -13  -4-83.0104 178.723   5 
   0 -13   4 0.60629 201.842   5 
   0  13   4 37.3862 132.443   3 
   0 -13   4-127.597 154.538   1 
   0  13  -4 54.2513 86.5473   3 
   0 -13   4-49.5313 87.1446   4 
   0 -13   4 10.7748 100.339   3 
   0 -13   5 6.70116 94.8843   3 
   0 -13  -5-138.652 146.444   3 
   0 -13   5 371.006 193.870   1 
   0 -13  -5 55.1981 189.137   5 
   0 -13   5-200.445 158.452   5 
   0  13  -5 4.20095 77.5666   3 
   0  13   5-97.7742 160.961   3 
   0 -13   5-19.4369 69.7013   4 
   0 -13   6 161.832 211.400   5 
   0  13   6-1.21276 168.788   3 
   0 -13   6 37.7765 87.3907   3 
   0 -13  -6-49.0997 183.698   3 
   0 -13  -6-188.660 236.375   5 
   0  13  -6-3.23030 93.3121   3 
   0 -13   6 402.495 180.692   1 
   0 -13   6 52.5014 90.7255   4 
   0  13   6-150.062 196.146   2 
   0  13  -7 161.762 105.616   3 
   0  13   7 130.157 175.524   3 
   0  13   7 211.557 169.919   2 
   0 -13  -7-46.1733 185.216   5 
   0 -13   7 118.991 108.733   4 
   0 -13   7-157.162 154.899   5 
   0 -13  -8 65.7418 179.188   5 
   0 -13   8-154.539 184.385   5 
   0 -13   8-33.4989 103.347   4 
   0 -13   8 35.2557 133.834   1 
   0  13   8-259.530 224.910   3 
   0  13   8-125.164 210.540   2 
   0 -13   9 167.930 132.156   4 
   0 -13  -9 120.068 177.094   5 
   0  13   9 80.8518 174.497   3 
   0 -13   9-92.9022 178.633   5 
   0  13   9-48.0382 219.943   2 
   0 -13  10-29.2097 126.185   4 
   0 -13 -10 15.8842 167.077   5 
   0 -13  10-198.619 191.813   5 
   0  13  10-86.7772 157.740   3 
   0  13  10-226.373 266.125   2 
   0 -13  11-39.7097 140.050   4 
   0  13  11-175.979 231.219   3 
   0 -13  11-252.596 202.741   5 
   0 -13 -11-214.459 199.749   5 
   0  13  11-117.886 220.622   2 
   0 -13  12-254.806 205.388   5 
   0  13  12 88.2021 185.663   2 
   0 -13 -12 11.6289 189.489   5 
   0 -13  12 48.6146 128.912   4 
   0 -13  13-75.2384 157.073   5 
   0 -13  13 58.0899 160.329   4 
   0 -13 -13-53.2691 172.202   5 
   0  13  13-63.6508 195.923   2 
   0 -13 -14-47.8284 170.750   5 
   0 -13  14 18.7462 172.407   4 
   0 -13  14-373.667 258.875   5 
   0  13  14-59.7262 239.655   2 
   0 -13  15-4.37107 201.300   4 
   0 -13  15-80.4692 159.210   5 
   0 -13 -15 277.847 221.448   5 
   0  13  15-134.422 303.320   2 
   0  13  16 71.2701 229.882   2 
   0 -13 -16-40.2862 168.492   5 
   0 -13  16-99.4097 185.328   4 
   0 -13  16-99.3881 189.989   5 
   0 -13  17 115.960 157.410   4 
   0 -13  17-124.501 152.561   5 
   0 -13 -17 304.225 196.539   5 
   0 -13  18 173.669 208.596   5 
   0  13  18-56.7339 258.279   2 
   0 -13  18 155.476 219.915   4 
   0 -13  19 240.571 227.543   4 
   0 -13  20-237.002 263.815   4 
   0  13 -21-365.027 245.376   1 
   0 -13  21-225.619 244.873   4 
   0  13 -22 66.3072 177.701   1 
   0 -13  22-381.277 278.836   4 
   0 -13  23-232.578 281.658   4 
   0 -13  24-79.6874 222.108   4 
   0 -13  25-117.988 250.532   4 
   0 -13  26-41.8962 213.975   4 
   0 -14   0 37907.3 1245.17   3 
   0 -14   0 35776.7 1451.09   5 
   0 -14   0 35795.5 685.161   4 
   0  14   0 37169.3 1274.88   3 
   0 -14  -1 9204.82 723.970   5 
   0 -14   1 10128.8 605.666   3 
   0  14  -1 9496.02 615.584   3 
   0 -14  -1 9700.96 642.391   3 
   0 -14   1 9937.49 761.887   5 
   0  14   1 9137.98 632.302   3 
   0 -14   1 9763.27 351.936   4 
   0 -14   2 846.302 183.023   3 
   0 -14   2 988.044 137.653   4 
   0  14  -2 1193.13 224.068   3 
   0  14   2 1443.27 301.086   3 
   0 -14   2 844.413 244.838   5 
   0 -14  -2 859.038 238.956   3 
   0 -14   2 1061.70 262.258   1 
   0 -14  -2 1252.01 280.797   5 
   0 -14   3 4993.11 297.903   4 
   0 -14   3 4673.62 512.576   5 
   0 -14  -3 4545.11 510.928   5 
   0  14   3 4659.51 461.332   3 
   0 -14   3 4893.17 500.266   1 
   0 -14   3 4732.23 395.225   3 
   0  14  -3 5006.57 410.798   3 
   0 -14  -3 5008.05 479.099   3 
   0  14   4 1337.22 294.215   3 
   0 -14  -4 1435.41 280.720   3 
   0 -14  -4 1680.87 349.083   5 
   0  14  -4 1221.57 206.713   3 
   0 -14   4 1295.08 270.939   1 
   0 -14   4 1293.66 310.578   5 
   0 -14   4 1249.07 218.995   3 
   0 -14   4 1337.92 185.130   4 
   0  14   5 28823.5 1247.20   3 
   0 -14  -5 27671.0 1270.90   5 
   0  14  -5 26204.9 901.284   3 
   0 -14   5 29131.0 1237.65   1 
   0 -14  -5 28031.8 1210.52   3 
   0 -14   5 27596.0 912.334   3 
   0 -14   5 28192.5 1275.11   5 
   0 -14   5 28742.7 861.053   4 
   0 -14   6 48236.6 1200.25   3 
   0 -14   6 48052.8 1221.64   4 
   0  14   6 46813.8 1670.58   3 
   0 -14  -6 48731.3 1714.89   5 
   0 -14   6 48355.4 1626.90   1 
   0  14  -6 45702.3 1190.65   3 
   0 -14   6 45923.8 1667.62   5 
   0  14   7 1004.10 335.094   2 
   0 -14   7 1688.52 328.323   1 
   0 -14   7 1390.10 235.479   4 
   0 -14  -7 1938.12 393.988   5 
   0  14   7 1399.60 355.059   3 
   0 -14   7 1687.41 372.652   5 
   0 -14  -8 20706.5 1091.94   5 
   0  14   8 20943.4 1133.35   3 
   0 -14   8 20443.9 1022.40   1 
   0  14   8 22349.4 1201.18   2 
   0 -14   8 21498.8 1114.53   5 
   0 -14   8 21164.1 840.542   4 
   0 -14   9 2821.14 320.921   4 
   0  14   9 2781.12 437.466   2 
   0  14   9 2359.44 416.900   3 
   0 -14   9 2755.88 413.321   5 
   0 -14  -9 2793.07 413.694   5 
   0 -14  10 1636.82 266.666   4 
   0 -14 -10 1353.03 284.982   5 
   0 -14  10 1186.07 289.996   5 
   0  14  10 1668.60 349.945   3 
   0  14  10 1222.84 341.233   2 
   0 -14  11 572.430 228.488   5 
   0 -14  11 640.631 203.404   4 
   0 -14 -11 314.482 202.191   5 
   0  14  11 519.033 258.161   2 
   0  14  12 30294.2 1472.38   2 
   0 -14  12 28029.3 1290.89   5 
   0 -14 -12 27337.7 1264.38   5 
   0 -14  12 28983.9 1164.43   4 
   0  14  13 1149.34 405.759   2 
   0 -14  13 513.467 293.388   5 
   0 -14  13 216.703 202.523   4 
   0 -14 -13 444.853 253.285   5 
   0 -14  14 12988.8 864.554   5 
   0 -14  14 13677.6 836.262   4 
   0  14  14 13576.6 1007.44   2 
   0 -14 -14 13191.9 873.388   5 
   0 -14  15 3476.43 459.548   5 
   0 -14  15 3391.77 436.601   4 
   0  14  15 2551.73 459.185   2 
   0 -14 -15 3345.33 434.031   5 
   0 -14 -16 18317.6 1026.51   5 
   0 -14  16 18485.6 1030.37   4 
   0 -14  16 18907.5 1049.04   5 
   0  14  16 18290.8 1220.03   2 
   0  14  17 658.235 332.775   2 
   0 -14 -17 786.012 276.517   5 
   0 -14  17 1010.04 290.058   5 
   0 -14  17 848.806 290.747   4 
   0  14  18 5843.33 722.079   2 
   0 -14  18 6306.21 640.543   4 
   0 -14  18 4994.51 552.412   5 
   0  14  19 80.0426 260.135   2 
   0 -14  19 133.578 223.605   4 
   0 -14  20 847.005 286.349   4 
   0  14  20 563.636 274.123   2 
   0  14  21 1501.09 420.872   2 
   0 -14  21 2247.12 410.484   4 
   0  14  22-120.349 288.022   2 
   0 -14  22 60.8359 256.123   4 
   0 -14  23 154.454 190.543   4 
   0 -14  24 3592.43 579.261   4 
   0 -14  25 750.133 293.082   4 
   0 -14  26 2421.38 504.275   4 
   0 -15   0 90.1223 37.7026   4 
   0  15   0 260.398 161.263   3 
   0 -15   0 419.035 211.759   5 
   0 -15   0-112.904 158.502   3 
   0  15   1 27.2835 131.696   3 
   0  15  -1-55.5907 179.195   3 
   0 -15   1 45.2299 161.651   5 
   0 -15   1-305.307 196.408   3 
   0 -15  -1-176.475 178.519   5 
   0 -15  -1 21.1292 128.966   3 
   0 -15   1 14.8532 43.6526   4 
   0 -15  -2 101.314 163.078   3 
   0  15  -2 164.569 135.647   3 
   0 -15   2 334.870 199.531   5 
   0 -15  -2-190.132 233.908   5 
   0 -15   2 54.0774 134.196   3 
   0  15   2 63.8042 142.287   3 
   0 -15   2 132.686 69.4592   4 
   0  15   3 196.975 190.699   3 
   0 -15   3 55.2379 68.8202   4 
   0 -15   3 69.7949 194.077   5 
   0 -15  -3-223.959 251.946   5 
   0 -15  -3 170.638 141.173   3 
   0 -15   3-174.918 137.441   3 
   0  15  -3-173.697 136.064   3 
   0 -15   3-247.227 166.800   1 
   0 -15   4-224.144 240.448   5 
   0  15   4 224.436 188.091   3 
   0  15  -4 45.4268 97.5209   3 
   0 -15  -4 147.312 183.741   5 
   0 -15   4 23.7412 76.1774   4 
   0 -15   4 466.113 233.366   1 
   0 -15   4 219.987 163.456   3 
   0  15   5-63.7881 140.588   3 
   0 -15   5-41.8972 193.388   5 
   0 -15   5-82.9015 138.073   3 
   0  15  -5-46.9725 96.1943   3 
   0 -15   5-10.4866 79.7182   4 
   0 -15  -5 72.6558 189.205   5 
   0 -15   5-3.92434 140.610   1 
   0 -15   6 183.347 191.538   1 
   0 -15   6 203.474 99.1949   3 
   0 -15   6 1.92144 101.097   4 
   0 -15  -6 346.319 234.013   5 
   0 -15   6-61.5419 201.386   5 
   0  15   6-27.1163 179.420   3 
   0  15   7-15.2631 208.327   3 
   0 -15   7-39.1808 162.701   5 
   0 -15   7-40.0712 147.146   1 
   0 -15  -7-126.911 177.870   5 
   0 -15   7-23.4545 114.377   4 
   0 -15   8 55.8756 105.504   4 
   0 -15  -8-288.402 222.486   5 
   0 -15   8 59.3127 165.564   1 
   0  15   8-15.1803 207.689   3 
   0  15   8-126.878 210.297   2 
   0 -15   8-48.0217 183.378   5 
   0 -15   9-102.243 172.170   5 
   0 -15  -9-161.968 197.890   5 
   0 -15   9 17.8911 116.565   4 
   0  15   9-442.407 289.653   2 
   0 -15  10 112.659 174.217   5 
   0 -15  10 85.0394 109.929   4 
   0 -15 -10-59.4341 190.504   5 
   0  15  10-224.871 283.068   2 
   0 -15  11 86.7967 134.979   4 
   0 -15 -11 113.243 181.823   5 
   0  15  11-40.7549 240.245   2 
   0 -15  11 404.603 214.777   5 
   0  15  12 196.177 215.151   2 
   0 -15  12 347.794 196.547   4 
   0 -15 -12 61.7727 224.851   5 
   0 -15  12 501.515 249.272   5 
   0 -15  13 54.4544 166.651   4 
   0 -15 -13 148.629 175.200   5 
   0  15  13-423.961 302.546   2 
   0 -15  13 41.3433 189.463   5 
   0 -15  14 41.5836 154.534   4 
   0 -15  14-174.905 222.127   5 
   0 -15 -14-143.495 187.974   5 
   0  15  14-325.426 304.519   2 
   0 -15  15-6.69033 177.777   5 
   0  15  15-469.137 336.068   2 
   0 -15 -15 48.8745 165.703   5 
   0 -15  15-16.9985 147.720   4 
   0 -15  16 63.2239 185.206   4 
   0 -15 -16 319.944 246.796   5 
   0 -15  16 186.708 183.785   5 
   0  15  16 76.9636 236.350   2 
   0 -15 -17 39.6094 166.171   5 
   0 -15  17-125.345 221.260   4 
   0 -15  17 308.552 227.653   5 
   0  15  17 5.16051 212.019   2 
   0  15  18 54.3157 222.325   2 
   0 -15  18-31.2758 165.256   4 
   0 -15  18-19.8658 174.209   5 
   0  15  19-117.740 219.285   2 
   0 -15  19 96.8201 223.136   4 
   0  15  20 275.614 212.712   2 
   0 -15  20-62.8706 247.992   4 
   0  15  21 125.357 226.784   2 
   0 -15  21 452.839 248.410   4 
   0  15  22 66.4232 300.659   2 
   0 -15  22-208.921 203.899   4 
   0  15  23-78.1413 310.091   2 
   0 -15  23-97.6678 237.766   4 
   0 -15  24 215.165 209.617   4 
   0  15  24-337.581 322.398   2 
   0 -15  25-147.602 275.588   4 
   0  15  25 243.805 388.935   2 
   0 -16   0 34565.1 1282.52   3 
   0 -16   0 34228.4 1525.40   5 
   0  16   0 34164.0 1303.33   3 
   0 -16   1 9004.53 792.934   5 
   0 -16  -1 9771.38 824.973   5 
   0 -16   1 9049.29 325.053   4 
   0 -16  -1 9717.15 681.853   3 
   0  16   1 9914.26 708.670   3 
   0  16  -1 9632.10 657.827   3 
   0 -16   1 9293.34 644.662   3 
   0 -16   2 25110.3 1028.64   3 
   0 -16   2 25154.1 653.902   4 
   0 -16  -2 26082.4 1147.76   3 
   0 -16  -2 26915.5 1327.06   5 
   0 -16   2 24011.0 1282.34   5 
   0  16  -2 25611.5 1065.85   3 
   0  16   2 25582.6 1172.29   3 
   0  16   3 5173.53 551.000   3 
   0 -16   3 4866.42 586.951   5 
   0 -16  -3 5489.99 624.218   5 
   0 -16   3 4878.90 295.869   4 
   0 -16   3 4447.43 416.082   3 
   0 -16   4 40873.6 1005.33   4 
   0 -16   4 39343.2 1642.58   5 
   0  16   4 37869.6 1519.78   3 
   0 -16  -4 37161.5 1611.21   5 
   0 -16   4 40064.8 1249.24   3 
   0 -16   5 22989.3 894.834   3 
   0 -16   5 23234.5 785.472   4 
   0 -16   5 22658.9 1247.93   5 
   0 -16  -5 25054.4 1299.66   5 
   0  16   5 23287.8 1206.98   3 
   0 -16   6 51333.0 1348.63   3 
   0 -16   6 51808.5 1912.68   5 
   0 -16   6 53119.8 1316.53   4 
   0  16   6 52552.0 1876.77   3 
   0 -16  -6 49140.8 1859.34   5 
   0 -16   7 4149.71 375.516   4 
   0 -16   7 4449.15 565.070   5 
   0 -16  -7 5512.23 636.913   5 
   0 -16  -8 26044.0 1326.91   5 
   0 -16   8 25561.9 1324.70   5 
   0 -16   8 26119.0 964.707   4 
   0 -16   9 130.894 163.585   4 
   0  16   9-321.592 237.898   2 
   0 -16   9-66.3503 196.303   5 
   0 -16  10 8538.63 588.310   4 
   0 -16  10 8124.86 738.376   5 
   0  16  10 7640.20 765.600   2 
   0 -16 -10 9072.43 803.002   5 
   0 -16  11 33906.3 1240.71   4 
   0  16  11 32346.9 1599.57   2 
   0 -16  11 32528.9 1507.09   5 
   0 -16 -11 33041.9 1496.97   5 
   0 -16  12 1148.20 356.877   5 
   0  16  12 1169.57 423.666   2 
   0 -16 -12 1572.87 393.773   5 
   0 -16  12 1625.89 329.958   4 
   0  16  13 19117.5 1260.84   2 
   0 -16  13 19102.1 976.165   4 
   0 -16 -13 18728.3 1124.77   5 
   0 -16  13 19260.3 1146.88   5 
   0 -16  14 2543.58 430.014   5 
   0  16  14 3139.44 543.098   2 
   0 -16 -14 2961.73 471.137   5 
   0 -16  14 3002.40 412.645   4 
   0 -16 -15-101.196 189.307   5 
   0 -16  15 53.9649 184.848   5 
   0 -16  15-82.8504 228.385   4 
   0  16  15-102.069 268.033   2 
   0 -16 -16 7415.88 707.432   5 
   0 -16  16 6381.14 668.246   5 
   0 -16  16 7646.70 675.792   4 
   0  16  16 6769.08 801.724   2 
   0 -16 -17 6507.10 673.287   5 
   0 -16  17 5307.91 616.787   5 
   0  16  17 5628.35 751.145   2 
   0 -16  17 5624.09 608.092   4 
   0 -16  18 8209.66 758.014   5 
   0  16  18 7321.15 870.347   2 
   0 -16  18 7270.19 713.167   4 
   0  16  19 21459.1 1467.91   2 
   0 -16  19 21250.9 1232.78   4 
   0  16  20 1368.20 449.141   2 
   0 -16  20 1493.18 389.240   4 
   0  16  21 2499.23 541.352   2 
   0 -16  21 1796.89 419.468   4 
   0 -16  22 7387.40 777.326   4 
   0  16  22 8298.87 943.150   2 
   0 -16  23 3513.78 587.994   4 
   0  16  23 3907.91 672.618   2 
   0 -16  24 1125.72 417.972   4 
   0  16  24 1148.27 448.737   2 
   0 -17   0 218.618 153.518   3 
   0 -17   0 420.641 268.362   5 
   0 -17  -1 57.9216 218.708   5 
   0 -17   1 139.448 199.839   5 
   0 -17   1-62.2734 133.601   3 
   0 -17  -2 85.6351 235.854   5 
   0 -17   2 158.965 144.797   3 
   0 -17   2 68.9442 263.183   5 
   0 -17   2 118.301 70.7286   4 
   0 -17   3 259.599 155.709   3 
   0 -17   3-287.057 278.195   5 
   0 -17   3 65.1132 69.9466   4 
   0 -17  -3-14.2895 234.524   5 
   0 -17   4 364.496 281.881   5 
   0 -17   4 168.730 105.353   4 
   0 -17  -4 439.942 278.155   5 
   0 -17   4 115.875 139.949   3 
   0 -17   5 61.7087 189.863   5 
   0 -17   5-68.8858 103.017   3 
   0 -17  -5-306.503 286.050   5 
   0 -17   5 89.1192 82.2468   4 
   0 -17   6-58.5054 127.366   3 
   0 -17   6-136.394 219.692   5 
   0 -17  -6 129.657 174.785   5 
   0 -17   6 102.924 111.847   4 
   0 -17   7 68.5051 94.1682   4 
   0 -17   7-106.858 154.997   5 
   0 -17  -7-30.3532 202.222   5 
   0 -17  -8-42.2517 214.699   5 
   0 -17   8-287.420 242.694   5 
   0 -17   8 48.3347 104.923   4 
   0 -17   9 26.4542 188.104   5 
   0 -17  -9-352.925 256.552   5 
   0 -17   9 122.649 136.344   4 
   0  17  10-234.832 236.633   2 
   0 -17  10 355.166 261.636   5 
   0 -17 -10 233.909 213.127   5 
   0 -17  10 345.921 173.716   4 
   0 -17 -11 229.517 226.498   5 
   0 -17  11 300.565 183.085   4 
   0  17  11 87.5672 200.002   2 
   0 -17  11 6.00712 235.006   5 
   0  17  12-157.177 271.679   2 
   0 -17  12-115.629 169.170   4 
   0 -17 -12 213.683 201.671   5 
   0 -17  12-317.201 281.148   5 
   0 -17 -13 19.6260 185.382   5 
   0  17  13-207.696 287.280   2 
   0 -17  13 234.059 218.442   5 
   0 -17  13 66.4540 134.534   4 
   0 -17 -14-151.083 192.012   5 
   0 -17  14-104.424 201.748   4 
   0 -17  14-259.439 242.299   5 
   0  17  14 43.4543 231.576   2 
   0 -17 -15-160.152 250.191   5 
   0  17  15-441.280 308.953   2 
   0 -17  15 148.628 182.944   5 
   0 -17  15 55.2669 186.799   4 
   0 -17 -16-538.995 263.298   5 
   0 -17  16-368.285 249.693   5 
   0  17  16-380.681 367.572   2 
   0 -17  16 10.1630 191.509   4 
   0 -17  17-147.015 239.464   4 
   0 -17  17-58.6675 189.983   5 
   0  17  17-310.054 295.654   2 
   0  17  18-63.6403 229.897   2 
   0 -17  18-170.185 231.298   4 
   0  17  19 25.9244 304.834   2 
   0 -17  19 294.167 275.395   4 
   0  17  20 563.745 353.126   2 
   0 -17  20-165.788 222.210   4 
   0 -17  21 677.167 354.436   4 
   0  17  21-221.351 285.790   2 
   0 -17  22 568.950 340.820   4 
   0  17  22-257.450 377.911   2 
   0 -17  23 514.946 304.283   4 
   0 -17  24 7.72302 229.607   4 
   0 -18   0 32210.3 1587.00   5 
   0 -18   1 194.331 205.372   3 
   0 -18  -1 382.804 291.820   5 
   0 -18   1 265.341 290.516   5 
   0 -18   2 14.4818 252.897   5 
   0 -18   2 109.292 169.694   3 
   0 -18  -2-118.405 264.306   5 
   0 -18  -3 2596.09 459.839   5 
   0 -18   3 2834.05 214.739   4 
   0 -18   3 2727.59 467.906   5 
   0 -18   3 3177.13 387.969   3 
   0 -18   4 507.311 231.306   5 
   0 -18   4 368.841 105.987   4 
   0 -18  -4 93.2044 205.796   5 
   0 -18   4 287.473 150.989   3 
   0 -18  -5 201.215 237.723   5 
   0 -18   5 173.369 93.2419   4 
   0 -18   5 63.6422 222.191   5 
   0 -18   5 49.7727 113.194   3 
   0 -18   6 3313.06 510.868   5 
   0 -18  -6 3928.38 566.144   5 
   0 -18   6 4083.66 333.723   4 
   0 -18  -7 978.561 321.023   5 
   0 -18   7 1624.58 238.562   4 
   0 -18   7 1455.75 367.237   5 
   0 -18  -8 294.833 207.946   5 
   0 -18   8 428.437 149.827   4 
   0 -18   9 258.761 130.273   4 
   0 -18   9 214.047 203.496   5 
   0 -18  -9 281.541 192.118   5 
   0 -18  10 773.330 203.540   4 
   0 -18 -10 762.176 283.143   5 
   0 -18  10 560.909 265.793   5 
   0 -18  11 12.0258 206.064   5 
   0 -18 -11-194.046 267.680   5 
   0 -18  11 88.6782 138.652   4 
   0 -18  12 5117.03 498.221   4 
   0  18  12 5003.06 691.605   2 
   0 -18  12 5170.64 656.065   5 
   0 -18 -12 5080.84 636.081   5 
   0 -18 -13 458.430 322.833   5 
   0  18  13 366.837 324.262   2 
   0 -18  13 409.026 287.472   5 
   0 -18  13 397.199 207.941   4 
   0 -18  14 11823.4 799.923   4 
   0  18  14 10670.9 1004.75   2 
   0 -18  14 12006.0 966.366   5 
   0 -18 -14 11578.1 947.767   5 
   0 -18 -15 975.512 318.723   5 
   0 -18  15 224.937 270.310   5 
   0 -18  15 888.945 252.654   4 
   0  18  15 414.075 250.712   2 
   0 -18  16 569.006 221.764   4 
   0 -18 -16 236.567 218.227   5 
   0  18  16 440.747 241.833   2 
   0 -18  16 38.2110 272.587   5 
   0 -18  17-104.947 187.340   5 
   0 -18  17 187.710 208.029   4 
   0  18  17 391.925 352.119   2 
   0  18  18 6632.92 859.047   2 
   0 -18  18 8154.68 751.167   4 
   0  18  19 1406.07 488.047   2 
   0 -18  19 1449.59 371.610   4 
   0 -18  20 13431.3 1029.24   4 
   0  18  20 13698.4 1248.06   2 
   0  18  21 338.251 297.365   2 
   0 -18  21 740.169 315.615   4 
   0 -18  22 5919.69 725.574   4 
   0 -18  23 318.342 315.731   4 
   0 -19   0 116.645 262.856   5 
   0 -19  -1-156.472 219.072   5 
   0 -19   1-158.520 300.307   5 
   0 -19   2 62.2909 266.227   5 
   0 -19  -2 414.072 320.153   5 
   0 -19   3-149.081 183.965   5 
   0 -19  -3 272.273 238.704   5 
   0 -19   4-64.4014 197.699   5 
   0 -19  -4 58.3841 259.111   5 
   0 -19   5-349.933 277.185   5 
   0 -19  -5-218.142 270.085   5 
   0 -19   6-507.284 296.002   5 
   0 -19  -6-71.1716 199.922   5 
   0 -19  -7-250.807 304.020   5 
   0 -19   7-259.124 274.217   5 
   0 -19   8 148.724 151.400   4 
   0 -19  -8-2.93190 221.962   5 
   0 -19   8 52.1334 201.368   5 
   0 -19  -9-24.5033 251.607   5 
   0 -19   9 200.128 152.525   4 
   0 -19   9-328.428 283.844   5 
   0 -19  10-150.541 242.881   5 
   0 -19  10 90.3980 117.583   4 
   0 -19 -10 395.240 306.850   5 
   0 -19  11-214.346 306.650   5 
   0 -19  11 133.444 141.137   4 
   0 -19 -11 184.649 248.548   5 
   0 -19  12-341.340 285.597   5 
   0 -19  12 34.5834 129.663   4 
   0 -19 -12-288.729 237.093   5 
   0 -19  13-254.965 261.606   5 
   0 -19  13-172.790 170.656   4 
   0 -19 -13-278.045 292.333   5 
   0 -19 -14-432.163 313.970   5 
   0 -19  14 172.319 239.297   5 
   0  19  14-150.679 261.601   2 
   0 -19  14-167.003 156.118   4 
   0 -19  15-76.1304 254.152   5 
   0 -19  15 5.63106 166.402   4 
   0 -19 -15 491.752 302.957   5 
   0  19  15-69.9991 280.963   2 
   0 -19  16-175.262 199.089   5 
   0  19  16-243.664 339.412   2 
   0 -19  16-172.120 164.374   4 
   0 -19  17 240.570 174.640   4 
   0  19  17-190.588 292.126   2 
   0 -19  18-98.7965 205.016   4 
   0  19  18 290.435 278.667   2 
   0 -19  19 257.509 223.607   4 
   0  19  19 5.45947 292.031   2 
   0 -19  20-94.3030 249.448   4 
   0  19  20-456.608 388.753   2 
   0 -19  21-12.7713 232.294   4 
   0 -19  22-109.432 277.806   4 
   0 -20   0 28811.8 1597.04   5 
   0 -20   1 2108.38 536.680   5 
   0 -20  -1 1710.04 483.200   5 
   0 -20  -2 62927.9 2416.52   5 
   0 -20   2 60949.6 2379.40   5 
   0 -20  -3 1404.39 482.754   5 
   0 -20   3 989.255 430.408   5 
   0 -20  -4 29505.8 1620.61   5 
   0 -20   4 28349.6 1596.52   5 
   0 -20   5 714.328 330.143   5 
   0 -20  -5 1018.77 373.141   5 
   0 -20  -6 7491.09 806.859   5 
   0 -20   6 7906.14 848.036   5 
   0 -20  -7 1259.27 427.676   5 
   0 -20   7 1786.75 456.465   5 
   0 -20  -8 20481.4 1339.04   5 
   0 -20   8 20724.3 1358.20   5 
   0 -20  -9 980.280 375.683   5 
   0 -20   9 1567.26 483.254   5 
   0 -20 -10 27327.9 1558.02   5 
   0 -20  10 25314.9 1513.58   5 
   0 -20  11 1074.65 407.396   5 
   0 -20 -11 1145.17 410.851   5 
   0 -20 -12 9924.88 937.727   5 
   0 -20  12 7372.81 828.780   5 
   0 -20 -13 1245.50 401.899   5 
   0 -20  13 1460.67 402.490   5 
   0 -20 -14 2950.14 548.351   5 
   0 -20  14 2177.75 469.262   5 
   0 -20 -15-347.418 295.525   5 
   0 -20  15 367.706 279.953   5 
   0  20  15-132.252 254.532   2 
   0 -20  16 2533.41 506.495   5 
   0  20  16 3747.24 659.626   2 
   0  20  17 1492.57 428.240   2 
   0  20  18 1561.61 531.407   2 
   0 -21   0 617.716 341.442   5 
   0 -21   1 291.143 296.426   5 
   0 -21  -1-70.2347 212.920   5 
   0 -21  -2 265.360 349.500   5 
   0 -21   2 713.306 358.503   5 
   0 -21   3 8.93915 294.079   5 
   0 -21  -3 917.939 389.143   5 
   0 -21   4 1157.97 419.461   5 
   0 -21  -4 64.8187 287.140   5 
   0 -21   5 138.016 258.590   5 
   0 -21  -5 107.371 202.344   5 
   0 -21  -6 230.623 231.907   5 
   0 -21   6 73.0650 199.124   5 
   0 -21   7-348.035 303.240   5 
   0 -21  -7-14.5569 252.628   5 
   0 -21   8 350.743 280.383   5 
   0 -21  -8 126.684 256.820   5 
   0 -21  -9 250.812 220.208   5 
   0 -21   9 174.087 295.439   5 
   0 -21 -10 508.730 335.126   5 
   0 -21  10-325.877 329.929   5 
   0 -21  11 368.616 304.270   5 
   0 -21 -11-673.816 353.029   5 
   0 -21 -12-163.168 258.962   5 
   0 -21  12-336.446 329.854   5 
   0 -21 -13 381.668 266.629   5 
   0 -21  13-489.298 344.877   5 
   0 -21 -14 87.2038 261.081   5 
   0 -21  14-334.976 294.505   5 
   0 -21  15-44.3184 252.352   5 
   0 -22   0 25024.1 1588.13   5 
   0 -22  -1 2241.73 576.291   5 
   0 -22   1 1524.74 507.830   5 
   0 -22  -2 17824.6 1347.40   5 
   0 -22   2 15779.1 1265.68   5 
   0 -22   3 10722.2 1059.36   5 
   0 -22  -3 11397.6 1081.10   5 
   0 -22   4 4819.35 731.571   5 
   0 -22  -4 4590.99 702.065   5 
   0 -22   5 2820.04 549.960   5 
   0 -22  -5 2897.35 565.666   5 
   0 -22   6 1322.41 409.335   5 
   0 -22  -6 971.729 392.763   5 
   0 -22   7 184.138 244.883   5 
   0 -22  -7-9.58296 205.296   5 
   0 -22  -8 613.947 379.481   5 
   0 -22   8 1043.13 359.895   5 
   0 -22  -9 373.128 350.468   5 
   0 -22   9-109.918 342.802   5 
   0 -22 -10 210.893 254.031   5 
   0 -22  10-73.8451 283.813   5 
   0 -22 -11 2428.67 547.167   5 
   0 -22  11 2356.89 496.775   5 
   0 -22  12 168.103 250.102   5 
   0 -22 -12 305.092 274.253   5 
   0 -22  13 681.064 349.413   5 
   0 -22 -13-119.171 250.265   5 
   0 -22  14 800.179 417.236   5 
   0 -23   0 1712.25 530.329   5 
   0 -23  -1 1016.03 423.235   5 
   0 -23   1 135.963 345.046   5 
   0 -23  -2 621.059 353.434   5 
   0 -23   2 1628.14 471.119   5 
   0 -23  -3 372.992 313.099   5 
   0 -23   3-450.088 259.689   5 
   0 -23  -4 305.662 296.546   5 
   0 -23  -5 151.649 297.697   5 
   1   0   2 194741. 2494.22   3 
   1   0   3 51.3487 42.3079   3 
   1   0   4 317510. 3964.64   3 
   1   0   5 151.189 69.6768   3 
  -1   0  -6 153381. 2181.64   3 
   1   0   6 149121. 2178.83   3 
   1   0   7 226.884 75.7157   3 
  -1   0   7 38.0069 56.6926   4 
  -1   0  -7 92.9329 53.7911   3 
   1   0   8 76442.8 1404.91   3 
  -1   0   8 78186.9 1552.01   4 
  -1   0  -8 78009.7 1405.34   3 
  -1   0  -9 65.7963 70.2531   3 
  -1   0   9 207.150 146.436   4 
   1   0   9 59.1769 81.4324   3 
  -1   0  10 1403.41 200.263   4 
   1   0  10 1384.68 185.315   3 
  -1   0 -10 1538.42 180.372   3 
  -1   0 -11 102.301 90.6709   3 
  -1   0  11-92.0732 126.296   4 
   1   0  11 147.299 96.8881   3 
   1   0  12 15122.4 624.676   3 
  -1   0 -12 13213.3 575.861   3 
   1   0 -12 13092.7 609.909   3 
  -1   0  12 13316.8 667.701   4 
  -1   0 -13 218.727 146.251   3 
   1   0  13 3.84028 87.4043   3 
   1   0 -13 1.06166 121.353   3 
  -1   0  13 260.717 180.216   4 
   1   0  13 228.829 157.924   4 
  -1   0  14 76618.0 1900.38   4 
   1   0 -14 81743.2 1809.46   3 
   1   0  14 75116.9 1856.44   4 
  -1   0 -14 80759.8 1714.13   3 
   1   0  14 75930.4 1705.90   3 
  -1   0 -15 275.511 194.380   3 
   1   0  15 252.005 189.956   4 
  -1   0  15 654.303 282.422   4 
  -1   0  16 32573.8 1243.55   4 
  -1   0 -16 34839.2 1108.25   3 
   1   0  16 32157.9 1222.16   4 
   1   0  17 628.704 257.940   4 
  -1   0  17 1006.61 314.332   4 
  -1   0  18 55629.4 1739.34   4 
   1   0  18 54216.6 1705.92   4 
   1   0  19 322.527 204.789   4 
  -1   0  19 631.771 251.651   4 
   1   0 -19 517.987 205.254   3 
   1   0  20-6.66555 191.814   4 
  -1   0  20 36.1866 171.181   4 
  -1   0 -20 66.0685 156.877   3 
   1   0 -20-105.397 168.548   3 
  -1   0 -21 219.907 189.629   3 
  -1   0  21 605.346 321.864   4 
   1   0 -21 183.692 204.920   3 
   1   0  21 399.531 300.718   4 
   1   0 -22 983.242 246.445   3 
   1   0  22 1177.48 280.490   4 
  -1   0 -22 1197.34 266.720   3 
  -1   0  22 1564.64 345.981   4 
   1   0  23 266.535 305.844   4 
  -1   0 -23 200.198 179.699   3 
   1   0  24 4910.74 603.989   4 
   1   0  25 432.440 251.363   4 
   1   0  26 11694.9 958.649   4 
   1   0  27 392.777 307.498   4 
   1   0  28 114.600 208.946   4 
   1   0  29 134.599 197.392   4 
   1   0  30 449.243 294.089   4 
   1   1   2 25662.6 568.250   3 
   1   1   3 58353.6 1017.02   3 
   1  -1   3 57792.6 886.912   3 
   1   1   4 22434.1 578.638   3 
   1  -1   4 22753.0 471.330   3 
   1   1   5 139845. 2120.70   3 
  -1   1  -5 146243. 1959.24   3 
   1  -1   5 144994. 1955.93   3 
   1   1   6 20506.5 608.596   3 
  -1  -1   6 21693.9 646.950   4 
  -1   1  -6 21738.6 521.183   3 
   1  -1   6 21643.2 520.577   3 
   1  -1   7 1733.03 149.753   3 
  -1  -1   7 2228.35 215.780   4 
   1   1   7 2123.50 191.673   3 
  -1   1  -7 1756.24 149.091   3 
   1  -1   8 357.555 82.0620   3 
   1   1   8 239.563 91.2788   3 
  -1  -1   8 312.770 154.882   4 
  -1  -1  -8 272.776 91.5194   3 
  -1   1  -8 374.894 84.3516   3 
   1  -1   9 204646. 2925.34   3 
  -1   1  -9 207984. 2917.27   3 
  -1  -1   9 204046. 3221.24   4 
  -1  -1  -9 210967. 3109.76   3 
   1   1   9 210128. 3127.06   3 
  -1   1  10 17791.6 721.485   4 
   1   1 -10 17337.1 395.480   5 
  -1  -1 -10 18425.9 670.978   3 
  -1   1 -10 18178.1 586.564   3 
   1  -1  10 17791.6 592.657   3 
   1   1  10 18515.3 681.952   3 
  -1  -1  10 19281.2 750.514   4 
   1  -1 -10 18116.9 700.146   3 
   1   1  11 1552.39 110.697   5 
   1  -1 -11 1567.91 217.728   3 
  -1  -1 -11 1943.65 236.066   3 
  -1   1 -11 1671.65 185.379   3 
   1   1 -11 1498.79 98.4046   5 
   1  -1  11 1459.28 177.369   3 
  -1   1  11 1731.25 249.778   4 
   1   1  11 1527.58 209.475   3 
  -1   1  12 16096.3 732.372   4 
  -1  -1  12 17663.5 771.592   4 
   1   1  12 16045.6 367.107   5 
   1  -1  12 14997.9 590.760   3 
   1  -1 -12 15610.8 704.338   4 
  -1  -1 -12 17642.4 693.286   3 
  -1   1 -12 16009.9 596.067   3 
   1   1  12 16097.9 707.088   4 
   1  -1 -12 17297.4 725.133   3 
   1   1  12 16530.3 695.964   3 
   1   1 -12 14831.3 327.825   5 
  -1  -1 -13 51893.4 1312.22   3 
   1  -1  13 47724.7 1185.54   3 
  -1   1 -13 49270.2 1175.91   3 
   1   1  13 48070.6 1357.16   4 
  -1  -1  13 47420.7 1384.72   4 
   1  -1 -13 48876.8 1367.15   4 
   1  -1 -13 47723.2 1329.54   3 
   1   1 -13 48649.6 1257.63   3 
  -1   1  13 46473.3 1368.02   4 
   1   1  13 46927.2 1287.08   3 
  -1  -1  14 9805.25 631.487   4 
  -1  -1 -14 10585.3 574.289   3 
   1  -1 -14 9686.66 594.343   4 
  -1   1 -14 10002.5 513.554   3 
   1   1  14 9437.89 561.565   3 
   1   1  14 10072.8 610.448   4 
   1  -1  14 9889.58 622.665   4 
   1   1 -14 9540.33 530.841   3 
  -1   1  14 9677.11 614.590   4 
   1   1  15 3107.82 337.533   3 
   1   1  15 3052.08 375.316   4 
  -1  -1  15 3653.36 418.440   4 
  -1   1 -15 2910.30 291.291   3 
   1   1 -15 2788.56 298.981   3 
  -1   1  15 2592.92 348.533   4 
   1  -1  15 3566.14 391.163   4 
  -1   1  16 26538.8 1112.66   4 
   1  -1  16 24073.7 1061.50   4 
   1   1  16 26089.2 1073.98   4 
  -1   1 -16 26872.6 923.827   3 
  -1  -1  16 26169.5 1115.67   4 
  -1   1  17 50057.6 1601.66   4 
   1  -1  17 49489.4 1587.96   4 
  -1   1 -17 51675.0 1365.34   3 
  -1  -1  17 50231.6 1621.83   4 
   1   1  17 48839.5 1563.29   4 
   1  -1 -18 4312.77 462.753   3 
   1  -1  18 4400.17 511.197   4 
   1   1  18 4705.82 524.465   4 
  -1   1  18 5407.33 550.047   4 
  -1  -1  18 5040.11 534.039   4 
  -1  -1  19 779.507 269.670   4 
  -1  -1 -19 332.314 159.421   3 
   1   1  19 712.979 236.723   4 
   1  -1  19 784.626 256.948   4 
   1  -1 -19 648.003 199.612   3 
  -1   1  19 484.422 195.815   4 
  -1   1  20 7449.97 668.113   4 
   1   1  20 6618.49 605.184   4 
  -1  -1  20 6937.13 655.935   4 
  -1  -1 -20 7000.32 563.789   3 
   1  -1 -20 7285.21 598.506   3 
   1  -1  20 6881.20 642.118   4 
   1   1 -20 6862.17 554.631   3 
  -1   1 -21 30975.2 1165.01   3 
   1   1 -21 31819.3 1237.09   3 
  -1  -1  21 30056.4 1390.11   4 
   1  -1  21 32999.3 1443.09   4 
  -1  -1 -21 33500.5 1291.71   3 
   1  -1 -21 34132.2 1352.62   3 
   1   1  21 28421.2 1328.11   4 
   1   1  22 9537.96 788.019   4 
  -1  -1 -22 11531.5 760.052   3 
  -1  -1  22 10080.4 824.167   4 
  -1   1 -22 10470.9 682.258   3 
   1   1 -22 10321.0 701.968   3 
   1  -1  22 10638.4 833.420   4 
  -1  -1  23 21007.2 1217.25   4 
   1   1 -23 23039.4 1094.68   3 
   1   1  23 24106.6 1273.27   4 
   1  -1  23 21493.0 1219.05   4 
  -1   1 -23 23475.9 1051.61   3 
   1   1  24 3009.68 483.982   4 
  -1   1 -24 3230.24 414.622   3 
   1  -1  24 3105.65 485.709   4 
  -1  -1  24 3646.78 538.090   4 
   1  -1  25 962.868 351.960   4 
   1   1  25 619.172 291.579   4 
   1   1  26 78.0233 230.187   4 
   1  -1  26 331.261 221.878   4 
   1  -1  27 11473.1 997.775   4 
   1   1  27 12863.2 1031.80   4 
   1  -1  28 5024.64 694.637   4 
   1   1  28 5794.87 723.886   4 
   1  -1  29 1247.18 375.213   4 
   1   1  29 1171.50 365.027   4 
   1  -1  30 552.737 332.668   4 
   1   1  30-156.588 271.022   4 
   1   1  31 5484.29 745.041   4 
   1  -2   0-7.12903 32.0712   1 
   1  -2   0 4.26424 31.8576   2 
   1  -2   1 5221.44 252.438   1 
   1   2   1 5648.51 252.384   3 
   1   2   2 146266. 2090.41   3 
   1   2   3 44916.1 912.838   3 
   1   2   4 220971. 3032.82   3 
   1  -2   4 217042. 2662.87   3 
   1   2   5 29446.6 751.802   3 
  -1   2  -5 26786.3 506.705   3 
   1  -2   5 27084.6 503.452   3 
  -1  -2   5 29914.2 734.933   4 
   1  -2  -6 7266.30 345.326   4 
   1  -2   6 6755.28 231.886   3 
   1   2   6 5261.55 316.078   3 
  -1   2  -6 6952.63 235.856   3 
  -1  -2   6 5240.90 313.187   4 
  -1   2  -7 9012.48 298.331   3 
   1  -2  -7 8687.67 406.546   4 
  -1  -2   7 8291.46 420.130   4 
   1  -2   7 8933.86 299.294   3 
   1   2   7 8495.47 424.111   3 
   1   2  -7 8554.75 306.951   5 
   1  -2  -8 18420.8 645.210   4 
  -1  -2   8 21226.8 716.627   4 
   1   2   8 20718.9 510.121   5 
   1   2   8 19995.9 693.323   3 
   1  -2   8 19057.6 498.013   3 
  -1   2  -8 18192.9 488.886   3 
   1   2  -8 20256.4 492.348   5 
  -1  -2   9 21136.5 767.438   4 
   1  -2   9 21169.3 567.169   3 
  -1   2  -9 22211.3 570.655   3 
   1   2   9 21442.8 748.997   3 
   1   2   9 20856.7 520.973   5 
   1  -2  -9 22054.1 744.656   4 
  -1  -2  -9 21578.4 737.164   3 
   1   2  -9 20736.4 503.501   5 
  -1   2 -10 109135. 1730.33   3 
   1   2  10 111094. 1603.18   5 
   1  -2  10 103172. 1726.86   3 
  -1  -2 -10 110869. 2048.10   3 
   1   2 -10 108926. 1576.48   5 
   1   2  10 106805. 2051.91   3 
   1  -2 -10 108867. 2043.31   4 
  -1  -2  10 109263. 2109.97   4 
  -1  -2 -11 79728.4 1690.02   3 
   1   2  11 76539.9 1695.39   3 
   1  -2 -11 78309.4 1744.25   3 
   1   2  11 78452.6 1222.67   5 
   1   2  11 75887.1 1646.48   4 
   1  -2 -11 80101.0 1705.16   4 
  -1  -2  11 79878.3 1766.48   4 
   1   2 -11 75826.7 1191.14   5 
  -1   2 -11 76417.9 1406.13   3 
   1  -2  11 78247.0 1422.32   3 
   1   2  12 31975.0 1045.93   3 
   1   2  12 33183.2 1038.16   4 
  -1  -2  12 33917.7 1118.09   4 
   1   2  12 32134.0 650.925   5 
   1  -2 -12 30206.4 1042.84   3 
   1  -2 -12 32570.3 1047.05   4 
  -1   2 -12 31374.6 834.377   3 
  -1  -2 -12 33240.1 1044.65   3 
   1   2  13 710.998 183.951   3 
  -1   2 -13 922.017 147.656   3 
   1  -2 -13 944.831 191.880   4 
  -1  -2 -13 721.892 174.160   3 
  -1  -2  13 739.291 201.747   4 
   1   2  13 509.307 164.955   4 
   1  -2 -14 1529.09 240.220   4 
   1  -2 -14 1373.19 90.7401   5 
   1   2  14 1325.26 220.596   3 
  -1  -2  14 1357.95 259.857   4 
   1   2  14 1150.84 226.600   4 
   1   2 -14 1704.51 225.376   3 
  -1   2 -14 1519.52 197.423   3 
  -1   2 -15 1216.81 193.352   3 
   1  -2  15 1418.22 262.960   4 
  -1   2  15 1207.72 246.393   4 
   1  -2  15 970.412 79.1065   5 
   1   2  15 1341.14 242.471   4 
   1   2  15 934.588 183.503   3 
  -1  -2  15 1516.27 293.630   4 
   1   2 -15 1235.69 203.548   3 
   1   2  16 19567.7 909.287   4 
  -1   2 -16 17565.7 700.481   3 
  -1  -2  16 18901.1 934.391   4 
   1  -2  16 17012.3 884.413   4 
   1   2 -16 19096.5 793.467   3 
   1   2  16 18914.5 889.508   3 
   1  -2  17 7036.32 594.373   4 
  -1   2 -17 6752.90 446.119   3 
   1   2  17 6712.59 559.744   4 
   1   2 -17 6569.18 486.438   3 
  -1  -2  17 6366.23 576.154   4 
  -1  -2 -17 5735.30 499.834   3 
   1  -2 -17 8198.74 602.075   3 
  -1   2 -18 10586.3 579.898   3 
   1   2  18 11428.5 747.686   4 
   1  -2  18 9784.62 713.955   4 
   1  -2 -18 10496.5 708.599   3 
  -1  -2  18 11774.7 786.163   4 
  -1  -2 -18 11600.1 715.627   3 
   1  -2 -19 7017.87 588.489   3 
   1  -2  19 7033.78 618.058   4 
  -1   2 -19 6538.69 465.812   3 
  -1  -2 -19 7788.92 600.517   3 
  -1  -2  19 7337.59 643.196   4 
   1   2  19 7368.80 623.239   4 
   1   2  20 262.294 202.602   4 
  -1  -2 -20 334.228 200.271   3 
   1  -2  20 299.229 198.179   4 
  -1  -2  20 790.333 307.860   4 
   1  -2 -20 263.180 174.294   3 
   1   2 -21 22394.4 998.035   3 
  -1  -2 -21 21676.5 1062.80   3 
   1   2  21 21291.1 1126.78   4 
   1  -2  21 21175.5 1160.81   4 
  -1  -2  21 21598.7 1172.56   4 
   1   2  22 1358.78 351.494   4 
  -1  -2  22 664.675 293.203   4 
   1   2 -22 818.445 219.398   3 
   1  -2  22 846.861 262.934   4 
  -1   2 -23 1749.73 293.551   3 
   1  -2  23 2746.66 478.816   4 
   1   2 -23 2145.15 342.440   3 
  -1  -2  23 2279.91 454.469   4 
   1   2  23 1807.64 392.013   4 
   1   2  24 549.128 256.923   4 
   1  -2  24 517.943 255.961   4 
  -1  -2  24-43.0620 230.155   4 
   1   2  25 952.781 322.070   4 
   1  -2  25 486.065 241.523   4 
  -1  -2  25 461.195 280.416   4 
   1   2  26 4916.24 633.226   4 
   1  -2  26 3942.00 598.993   4 
   1   2  27 1279.90 384.892   4 
   1  -2  27 1008.62 311.230   4 
   1  -2  28 4066.41 606.182   4 
   1   2  28 4618.81 646.040   4 
   1  -2  29 2061.28 474.760   4 
   1   2  29 2963.27 523.979   4 
   1   2  30 45.6589 239.325   4 
   1  -2  30-74.5378 240.226   4 
   1   2  31 313.007 251.720   4 
   1  -3   0 3.73348 48.0506   2 
   1  -3   0-38.3844 53.2308   1 
   1   3   0 61.1757 66.8066   3 
   1   3  -1 97077.4 1552.35   5 
   1  -3  -1 95510.4 1581.70   2 
   1   3  -1 97996.4 1489.07   3 
   1   3   1 98119.6 1562.14   5 
   1  -3   1 93723.0 1584.29   1 
  -1  -3  -1 94893.8 1384.20   2 
   1   3   1 96286.0 1545.19   3 
   1   3  -2 428532. 5400.43   5 
   1   3  -2 435049. 5298.13   3 
   1  -3   2 428302. 5469.36   1 
   1   3   2 432603. 5227.24   2 
   1   3   2 435377. 5443.49   3 
   1   3   2 433851. 5410.79   5 
   1   3   3 72168.2 1246.58   5 
   1   3  -3 69198.0 1229.03   5 
   1   3   3 68661.9 1293.52   3 
   1   3  -4 17082.4 513.384   5 
   1   3   4 18069.6 525.170   5 
   1   3   4 16959.0 573.288   3 
  -1  -3   4 17803.7 517.547   4 
  -1  -3   5 17368.4 545.883   4 
   1   3   5 17249.9 600.160   3 
   1   3  -5 17096.9 384.067   1 
   1   3  -5 17670.0 515.249   5 
   1   3   5 18061.2 522.665   5 
   1   3  -6 3329.46 213.680   5 
   1   3   6 2984.17 248.130   3 
   1   3   6 3555.44 223.741   5 
  -1  -3   6 3411.61 249.633   4 
   1  -3  -6 3411.74 238.397   4 
   1   3  -7 23429.3 608.153   5 
   1   3   7 23675.8 770.270   3 
   1  -3   7 23989.5 466.129   3 
  -1   3  -7 24071.5 467.497   3 
  -1  -3   7 23962.0 743.343   4 
   1  -3  -7 24377.4 706.984   4 
   1   3   7 23486.8 614.614   5 
   1   3  -8 29026.9 690.474   5 
  -1   3  -8 30451.9 589.384   3 
   1   3   8 29437.1 905.388   3 
  -1  -3   8 29173.2 878.629   4 
   1  -3   8 29977.4 588.614   3 
   1   3   8 28746.3 698.425   5 
  -1   3  -9 370.445 68.9479   3 
   1   3  -9 183.813 69.9395   5 
  -1  -3   9 400.802 157.717   4 
   1  -3  -9 285.519 98.5152   4 
   1   3   9 232.153 136.862   3 
   1   3   9 149.796 54.7696   5 
   1  -3   9 387.199 70.7938   3 
   1  -3 -10 3024.74 290.139   4 
   1   3  10 3082.16 323.109   3 
  -1  -3 -10 2675.17 300.776   3 
   1   3  10 2918.93 207.087   5 
   1   3 -10 2939.03 199.842   5 
   1   3  10 2720.28 268.955   4 
  -1   3 -10 2798.28 186.768   3 
  -1  -3  10 3436.44 329.871   4 
  -1  -3 -11 54559.3 1382.88   3 
   1   3  11 49270.0 1252.35   4 
   1   3  11 50877.8 1370.69   3 
  -1  -3  11 52901.2 1388.86   4 
  -1   3 -11 51649.6 1002.16   3 
   1   3  11 50588.0 983.010   5 
   1  -3 -11 49951.9 1290.49   4 
  -1   3 -12 192565. 2708.30   3 
   1  -3 -12 191684. 3174.52   4 
  -1  -3 -12 187255. 3232.75   3 
  -1  -3  12 187839. 3275.99   4 
   1   3  12 189121. 3258.68   3 
   1   3  12 182897. 3107.08   4 
  -1   3 -13 31864.2 813.068   3 
  -1  -3  13 34953.1 1185.06   4 
   1  -3 -13 31336.4 1061.94   4 
   1   3  13 32981.2 1064.54   4 
   1   3  13 32869.5 1134.98   3 
   1   3  14 169.064 163.553   4 
  -1  -3  14 421.582 210.907   4 
   1   3  14 28.2986 165.063   3 
  -1   3 -14 111.072 85.0621   3 
   1   3 -14 36.3659 75.5866   3 
   1  -3 -14 31.1790 42.3669   5 
   1  -3 -14 106.226 105.978   4 
   1  -3  15 11764.6 368.732   5 
  -1  -3  15 13002.7 752.807   4 
   1   3  15 13007.4 714.334   4 
   1   3 -15 13297.4 609.518   3 
   1  -3  15 12473.8 725.341   4 
   1   3  15 13356.7 747.274   3 
  -1   3 -15 13255.4 541.978   3 
   1  -3 -15 12295.6 688.307   4 
   1  -3 -15 12061.4 349.237   5 
   1  -3 -16 153.969 47.3757   5 
   1  -3 -16 488.898 202.541   3 
  -1   3 -16 187.412 102.721   3 
   1   3 -16 163.366 125.264   3 
   1   3  16 58.7901 169.460   3 
   1   3  16 449.439 187.950   4 
  -1  -3  16 625.326 245.669   4 
   1  -3  16 143.363 50.2499   5 
  -1  -3 -16 361.915 183.859   3 
   1  -3  16 413.001 242.135   4 
  -1   3 -17 1872.98 240.064   3 
  -1  -3 -17 1378.60 278.489   3 
   1   3  17 1890.35 318.308   3 
   1  -3  17 1789.42 333.668   4 
   1   3 -17 1905.62 282.207   3 
   1   3  17 2221.38 345.356   4 
  -1  -3  17 2148.63 371.178   4 
   1  -3 -17 2075.95 348.624   3 
   1  -3  18 55584.9 1791.64   4 
   1   3 -18 56550.7 1491.49   3 
  -1  -3  18 57216.7 1822.25   4 
   1  -3 -18 59024.6 1796.77   3 
  -1  -3 -18 58264.9 1723.46   3 
   1   3  18 55968.1 1717.86   4 
  -1   3 -18 56320.7 1376.22   3 
   1  -3  19 9920.68 768.275   4 
   1  -3 -19 10186.7 725.636   3 
  -1  -3  19 8842.70 728.809   4 
   1   3  19 8327.95 665.221   4 
  -1   3 -19 9393.99 539.253   3 
  -1  -3 -19 8654.63 664.643   3 
  -1   3 -20 5424.20 421.272   3 
   1  -3  20 4785.88 539.698   4 
   1   3  20 5035.22 543.590   4 
  -1  -3  20 5675.81 596.787   4 
   1   3  21 5627.46 592.717   4 
  -1  -3  21 5518.61 608.452   4 
   1  -3  21 5008.56 597.310   4 
  -1  -3  22-103.172 195.664   4 
   1   3 -22-33.8761 165.065   3 
   1   3  22 202.580 179.086   4 
   1  -3  22 189.952 240.614   4 
  -1  -3  23 7168.72 708.636   4 
   1   3 -23 7420.36 576.897   3 
   1  -3  23 8079.07 775.456   4 
   1   3  23 7359.36 698.835   4 
   1   3  24 2254.37 431.396   4 
  -1  -3  24 1921.00 406.031   4 
   1  -3  24 2297.87 430.923   4 
  -1  -3  25 887.792 288.523   4 
   1  -3  25 125.105 225.144   4 
   1   3  25 760.560 305.726   4 
   1  -3  26 2735.86 519.309   4 
   1   3  26 3873.54 555.583   4 
  -1  -3  26 2408.34 474.857   4 
   1  -3  27 6410.27 757.340   4 
   1   3  27 4462.20 629.061   4 
   1  -3  28 9256.66 926.801   4 
   1   3  28 11878.7 1009.04   4 
   1  -3  29 4694.71 702.101   4 
   1   3  29 4327.69 647.467   4 
   1   3  30 451.566 316.047   4 
   1  -3  30 79.1589 238.982   4 
   1   3  31 1728.46 450.792   4 
   1   4   0 188.392 128.579   3 
  -1  -4   0 173.142 87.3557   3 
   1   4  -1 550809. 6770.95   3 
   1   4   1 561749. 6921.85   5 
   1   4   1 548658. 6862.09   3 
   1  -4   1 566147. 6980.88   1 
   1   4  -1 546867. 6509.23   4 
  -1  -4  -1 554356. 6733.23   2 
   1   4  -1 553229. 6909.88   5 
   1  -4  -1 574304. 6986.80   2 
  -1  -4   1 553161. 6775.38   3 
   1   4  -2 232714. 3106.84   3 
   1  -4   2 227851. 3305.76   1 
   1   4   2 234020. 3274.79   3 
   1   4   2 235210. 3271.69   5 
   1   4  -2 231300. 3258.04   5 
   1   4  -2 238025. 2979.82   4 
   1   4   2 233603. 3129.29   2 
   1   4  -3 27086.7 632.255   3 
   1   4   3 26710.5 752.117   3 
   1   4  -3 27683.3 621.862   4 
  -1  -4   3 27697.5 626.338   4 
   1  -4   3 30363.6 794.082   1 
   1   4  -3 26842.2 728.026   5 
   1   4   3 26910.2 670.188   2 
   1   4   3 26921.0 729.945   5 
  -1  -4   4 48380.8 826.495   1 
   1   4  -4 47141.0 1024.08   5 
   1   4   4 47718.6 1103.78   3 
   1   4   4 49230.1 1047.98   5 
  -1  -4   4 48005.8 958.876   4 
   1   4  -4 48973.3 961.129   4 
  -1  -4   5 110.023 76.2349   4 
   1   4   5 170.539 77.0756   5 
   1   4   5 187.940 92.4457   3 
   1   4  -5 212.227 88.7148   5 
   1   4  -6 2733.42 216.726   5 
   1   4   6 2940.55 228.017   5 
   1   4  -6 2677.28 169.171   1 
  -1  -4   6 2986.92 242.373   4 
   1   4   6 2460.46 244.024   3 
   1   4   7 21533.1 636.750   5 
   1   4  -7 20994.3 625.557   5 
   1  -4  -7 21435.5 657.365   4 
   1   4   7 21232.8 764.064   3 
   1   4  -7 20480.7 527.563   1 
  -1  -4   7 20868.2 700.489   4 
   1   4  -8 90.0871 57.7736   5 
   1   4   8 77.4257 82.4365   3 
   1   4   8-17.9667 64.5458   4 
   1   4   8 169.632 78.1967   5 
   1  -4  -8 31.0164 76.0970   4 
   1  -4  -9 7143.46 405.398   4 
   1   4  -9 6821.32 339.923   5 
   1   4   9 6969.14 459.976   3 
  -1   4  -9 6353.86 213.902   3 
   1   4   9 6956.78 347.377   5 
  -1  -4   9 7660.53 451.054   4 
   1   4   9 7143.84 382.088   4 
   1   4  10 59652.6 1346.28   4 
  -1   4 -10 65240.0 1014.00   3 
   1   4  10 62224.5 1570.45   3 
  -1  -4  10 62034.2 1497.38   4 
   1   4  10 61437.1 1234.65   5 
  -1  -4  11 7636.74 501.743   4 
   1   4  11 6978.67 495.315   3 
  -1   4 -11 6130.55 255.188   3 
   1   4  11 6858.16 428.540   4 
   1  -4 -11 5758.87 402.913   4 
   1   4  12 27291.2 1044.10   3 
   1  -4 -12 33295.7 1040.34   4 
  -1   4 -12 32383.1 699.211   3 
   1   4  12 28266.1 948.828   4 
  -1  -4  12 28521.9 1036.38   4 
  -1  -4  13 2718.31 350.632   4 
   1  -4 -13 2471.97 288.048   4 
  -1   4 -13 1859.93 167.230   3 
   1   4  13 2197.14 283.670   4 
   1   4  13 2516.59 337.224   3 
   1   4  14 32713.1 1112.18   4 
  -1   4 -14 37182.2 849.741   3 
  -1  -4  14 34264.7 1220.09   4 
   1   4  14 33408.3 1224.30   3 
   1  -4 -14 33515.4 1221.59   3 
   1  -4 -14 36726.4 1175.89   4 
   1  -4 -14 35597.9 805.177   5 
   1   4  15 2503.59 316.815   4 
   1  -4 -15 1917.78 163.335   5 
  -1   4 -15 2112.55 208.391   3 
  -1  -4  15 2545.79 346.723   4 
   1   4  15 1982.54 326.917   3 
   1  -4  15 2391.50 341.844   4 
   1   4 -15 2148.18 242.087   3 
   1  -4 -15 2795.45 384.592   3 
   1  -4  15 1965.03 172.983   5 
   1  -4 -15 2304.13 309.803   4 
  -1  -4 -15 2873.47 359.783   3 
   1   4 -16 30183.6 952.929   3 
  -1   4 -16 32420.0 861.779   3 
   1  -4  16 30534.6 723.510   5 
  -1  -4  16 31080.8 1237.03   4 
   1  -4 -16 32629.9 1267.09   3 
  -1  -4 -16 31499.2 1207.08   3 
   1  -4  16 30996.8 1230.21   4 
   1   4  16 30300.9 1138.43   4 
   1  -4 -16 31535.5 700.218   5 
   1   4  16 29632.0 1218.78   3 
   1  -4 -17 9466.43 688.019   3 
   1  -4 -17 8960.91 319.620   5 
  -1   4 -17 9540.01 461.041   3 
  -1  -4 -17 11325.8 733.962   3 
   1  -4  17 9216.96 677.106   4 
   1   4  17 9516.49 683.936   3 
  -1  -4  17 10107.0 720.295   4 
   1  -4  17 9265.78 346.736   5 
   1   4 -17 9774.60 537.110   3 
   1   4  17 9737.01 658.762   4 
  -1   4 -18 655.652 147.316   3 
   1  -4  18 514.810 198.351   4 
   1   4  18 292.859 214.490   4 
   1   4 -18 784.178 211.054   3 
   1  -4 -18 552.398 235.328   3 
  -1  -4 -18 726.485 230.116   3 
  -1   4 -19 30519.3 930.531   3 
   1  -4  19 30379.2 1333.73   4 
   1   4 -19 30124.3 1032.87   3 
   1   4  19 29815.5 1251.49   4 
  -1  -4  19 27875.1 1288.02   4 
  -1   4 -20 10737.0 558.281   3 
   1  -4  20 10957.3 815.208   4 
   1   4  20 10704.1 763.892   4 
  -1  -4  20 10053.3 797.624   4 
  -1   4 -21 12120.6 604.061   3 
   1  -4  21 10406.6 823.650   4 
  -1  -4  21 11247.4 851.677   4 
   1   4  21 11522.6 811.960   4 
  -1   4 -22 11513.9 601.881   3 
   1  -4  22 10229.8 837.622   4 
  -1  -4  22 10256.4 846.759   4 
   1   4  22 10466.9 802.555   4 
   1   4  23 8789.62 753.549   4 
   1  -4  23 8142.61 764.833   4 
   1   4 -23 7735.20 571.128   3 
  -1  -4  23 8590.90 804.927   4 
  -1  -4  24 228.934 204.076   4 
   1  -4  24 203.198 220.181   4 
   1   4  24 338.306 187.394   4 
   1   4  25-24.8829 186.002   4 
   1  -4  25 265.891 179.987   4 
  -1  -4  25 99.4864 220.519   4 
   1  -4  26 4348.70 612.519   4 
  -1  -4  26 3180.25 512.199   4 
   1   4  26 2767.12 466.988   4 
   1   4  27 893.494 331.881   4 
   1  -4  27 774.306 307.266   4 
  -1  -4  27-173.610 274.696   4 
   1   4  28 827.138 326.771   4 
   1  -4  28 841.953 409.756   4 
   1   4  29 600.693 309.963   4 
   1  -4  29 380.550 313.939   4 
   1   4  30 2355.43 439.572   4 
  -1  -5   0 117.628 120.516   3 
   1   5   0 1041.35 185.851   3 
   1   5  -1 987274. 11765.6   3 
  -1  -5  -1 993850. 11870.2   3 
  -1  -5   1 990282. 11772.9   3 
   1  -5  -1 988725. 12035.9   2 
   1   5   1 998451. 11979.6   5 
   1   5   1 978969. 11881.0   3 
   1  -5  -1 991983. 11807.6   3 
   1  -5   1 999336. 12032.9   2 
   1  -5   1 999999. 12022.6   1 
   1   5  -1 984140. 11411.1   4 
  -1  -5  -1 974736. 11801.9   2 
   1   5  -1 985907. 11962.4   5 
   1  -5   1 995903. 11633.9   3 
  -1  -5  -2 130827. 2040.15   2 
   1   5   2 135209. 2188.62   5 
   1  -5  -2 125972. 2092.43   3 
   1   5   2 131913. 2054.26   2 
   1   5  -2 134187. 1997.07   3 
   1   5  -2 138189. 2196.81   5 
   1  -5   2 125888. 1828.06   3 
  -1  -5   2 133488. 1998.00   3 
   1  -5   2 122955. 2166.31   1 
   1  -5  -2 124661. 2203.67   2 
   1   5  -2 135170. 1823.17   4 
   1   5   2 130733. 2151.43   3 
   1  -5  -3 12499.3 514.900   3 
  -1  -5   3 12977.7 404.750   4 
   1   5  -3 12632.9 431.857   3 
   1   5   3 13651.1 538.070   5 
   1   5   3 13018.2 488.155   2 
   1  -5   3 11932.2 326.011   3 
   1   5  -3 13115.5 405.780   4 
   1   5   3 13142.3 537.015   3 
  -1  -5   3 13648.8 540.106   5 
   1  -5   3 12049.6 520.891   1 
   1   5  -3 13414.6 533.226   5 
   1   5  -4 32317.2 865.916   5 
   1  -5   4 31530.7 535.547   3 
  -1  -5   4 31849.1 861.195   5 
   1   5   4 31829.3 833.615   2 
   1   5   4 31107.7 562.494   4 
  -1  -5   4 32219.5 747.296   4 
   1   5  -4 31351.5 716.336   3 
   1   5   4 31836.7 864.828   5 
   1  -5   4 31430.3 887.605   1 
  -1  -5   4 31911.7 699.738   1 
   1   5   4 31420.1 910.185   3 
   1   5  -5 85582.0 1409.07   3 
   1   5  -5 85439.9 1618.15   5 
  -1  -5   5 88978.5 1537.75   4 
  -1  -5   5 87179.7 1619.98   5 
  -1  -5   5 87199.6 1384.14   1 
   1   5   5 87185.7 1627.69   5 
  -1  -5  -5 84766.4 1606.92   5 
   1   5   5 87735.0 1301.85   4 
   1   5   5 86497.4 1745.03   3 
   1   5  -6 75.6130 92.6509   5 
   1   5   6 176.930 103.710   4 
   1   5   6 384.889 132.748   5 
  -1  -5   6 297.214 133.466   5 
  -1   5  -6 276.037 123.784   1 
   1   5   6 212.769 148.441   3 
   1   5   7 371807. 4726.72   4 
   1   5  -7 369861. 4708.86   1 
   1  -5  -7 367725. 4882.33   4 
  -1   5  -7 364801. 5147.12   1 
   1   5   7 369317. 5249.67   3 
  -1  -5   7 378158. 5028.35   4 
   1   5   7 372218. 4981.45   5 
   1   5  -7 370001. 4960.44   5 
   1  -5  -8 6889.06 377.555   4 
   1   5   8 7268.94 368.927   4 
   1   5   8 6858.67 459.149   3 
   1   5  -8 7428.04 337.720   1 
   1   5   8 7271.38 387.642   5 
   1  -5  -9 23171.7 749.616   4 
   1   5  -9 20891.0 615.609   1 
  -1  -5   9 22144.4 795.750   4 
   1   5   9 20558.5 663.602   4 
   1   5   9 21041.4 858.797   3 
   1   5  10 3151.16 271.709   4 
  -1  -5  10 3615.25 338.266   4 
   1   5  10 3073.20 341.664   3 
  -1   5 -11 42830.6 705.436   3 
   1  -5 -11 47094.0 1211.18   4 
   1   5  11 45278.5 1376.83   3 
   1   5  11 45485.6 1152.59   4 
  -1  -5  11 45691.1 1294.39   4 
   1  -5 -12 11905.7 596.394   4 
   1   5  12 10064.0 546.028   4 
  -1   5 -12 10957.6 319.006   3 
  -1  -5  12 11147.2 651.794   4 
   1   5  12 10523.8 658.365   3 
  -1   5 -13 105091. 1531.44   3 
   1  -5 -13 110395. 2161.79   4 
   1   5  13 111449. 2429.75   3 
   1   5  13 110853. 2136.18   4 
  -1  -5  13 110910. 2322.66   4 
  -1  -5 -14 19401.8 918.811   3 
   1  -5 -14 17484.6 593.484   5 
   1   5  14 18547.9 923.306   3 
   1   5  14 17355.8 784.267   4 
   1  -5 -14 18643.7 814.620   4 
  -1  -5  14 18702.5 896.364   4 
   1  -5 -14 18803.4 932.499   3 
  -1   5 -14 16660.1 490.943   3 
   1   5  15 17237.3 811.274   4 
   1  -5  15 16589.2 582.453   5 
   1  -5 -15 16087.4 556.987   5 
  -1  -5  15 18835.5 929.478   4 
  -1  -5 -15 19345.9 932.923   3 
   1  -5 -15 17028.6 810.569   4 
   1   5 -15 17379.6 652.485   3 
   1   5  15 17177.5 908.508   3 
  -1   5 -15 17197.6 519.597   3 
   1  -5 -15 17131.7 911.763   3 
  -1   5 -16 23075.6 642.888   3 
   1  -5 -16 23048.1 660.930   5 
   1  -5  16 23778.1 1068.63   4 
   1   5  16 20337.4 926.571   4 
   1   5  16 20675.9 1030.28   3 
  -1  -5  16 22089.3 1044.72   4 
   1  -5 -16 24969.0 1118.61   3 
  -1  -5 -16 20423.1 1007.97   3 
   1   5 -16 20946.9 750.199   3 
   1  -5  16 22437.4 666.799   5 
   1   5 -17 2658.42 271.896   3 
   1  -5  17 2362.65 371.139   4 
  -1  -5  17 3344.08 429.713   4 
   1  -5  17 2465.35 207.958   5 
   1  -5 -17 2497.97 202.100   5 
  -1  -5 -17 3741.64 447.243   3 
  -1   5 -17 2354.92 201.833   3 
   1   5  17 2528.36 367.059   3 
   1   5  17 2780.43 366.189   4 
   1  -5  18 531.496 256.493   4 
  -1  -5  18 330.619 197.989   4 
   1   5 -18 219.352 109.118   3 
   1  -5  18 225.205 82.4977   5 
   1   5  18 65.4183 140.584   4 
   1   5  18 39.1418 178.987   3 
  -1   5 -18 363.924 104.167   3 
  -1   5 -19 5079.65 336.834   3 
   1   5  19 4723.96 501.564   4 
   1   5 -19 4458.89 373.156   3 
   1  -5  19 4885.93 532.363   4 
  -1  -5  19 4886.03 557.404   4 
   1  -5  20 3751.57 523.592   4 
  -1  -5  20 4656.79 552.939   4 
   1   5 -20 4674.06 395.515   3 
  -1   5 -20 3950.40 316.285   3 
   1   5  20 5248.46 532.095   4 
  -1  -5  21 264.135 201.494   4 
   1   5  21 481.083 226.708   4 
  -1   5 -21 197.834 93.9005   3 
   1  -5  21-98.3502 231.541   4 
  -1  -5  22 1353.44 364.440   4 
  -1   5 -22 1407.14 201.579   3 
   1   5  22 1070.39 278.887   4 
   1  -5  22 1575.83 347.105   4 
   1   5  23 3826.90 509.264   4 
   1  -5  23 3482.74 515.401   4 
  -1  -5  23 4150.16 579.195   4 
  -1  -5  24 65.4446 198.340   4 
   1   5  24-125.869 220.587   4 
   1  -5  24-51.4011 183.902   4 
   1  -5  25 3760.95 571.776   4 
  -1  -5  25 3117.38 537.746   4 
   1   5  25 3059.79 466.115   4 
   1  -5  26 2695.69 516.486   4 
   1   5  26 2818.69 485.129   4 
  -1  -5  26 2957.54 566.542   4 
   1   5  27 1235.23 330.315   4 
  -1  -5  27 1100.02 362.783   4 
   1  -5  27 1402.22 353.689   4 
   1  -5  28 5317.08 715.309   4 
   1   5  28 5905.49 707.553   4 
   1  -5  29 4776.15 725.349   4 
   1   6   0 313.815 149.108   5 
   1   6   0 370.774 135.135   3 
  -1  -6   0-23.0046 69.9183   3 
  -1  -6   0 106.911 86.9330   2 
   1  -6   0 17.3294 108.740   3 
   1  -6   0 22.4028 98.1047   2 
   1  -6  -1 128497. 2044.95   3 
   1   6   1 122584. 2171.62   5 
   1  -6   1 123394. 2231.35   2 
  -1  -6   1 124894. 2007.46   3 
   1  -6   1 127281. 1906.57   3 
   1   6  -1 119975. 1989.41   3 
  -1  -6  -1 121929. 2067.60   3 
   1  -6   1 127144. 2226.90   1 
   1   6  -1 118821. 2153.97   5 
   1   6   1 119858. 2075.43   3 
  -1  -6  -1 120394. 2058.46   2 
   1  -6  -1 123190. 2222.96   2 
   1  -6  -2 19752.8 742.298   2 
   1  -6  -2 20330.0 677.123   3 
  -1  -6  -2 21332.2 704.370   3 
  -1  -6  -2 19812.1 650.318   2 
   1   6  -2 20622.4 613.047   3 
   1   6  -2 20082.4 717.323   5 
   1  -6   2 18913.5 711.712   1 
   1   6   2 20528.7 700.769   3 
   1  -6   2 19563.1 523.318   3 
  -1  -6   2 19747.4 603.636   3 
   1   6   2 21278.8 736.705   5 
  -1  -6   3 53165.0 1239.73   5 
   1  -6  -3 52048.3 1218.25   3 
  -1  -6   3 53166.5 972.517   4 
   1  -6   3 53022.6 1275.97   1 
   1   6   3 53810.5 1258.31   5 
   1  -6   3 51582.5 909.140   3 
   1   6  -3 51871.5 1051.88   3 
   1   6   3 50628.6 1171.91   2 
   1   6  -3 50690.6 1226.83   5 
   1   6   3 51852.8 1241.70   3 
   1   6   4 17427.5 350.023   4 
  -1  -6   4 18235.1 539.855   4 
   1   6   4 18571.2 683.350   5 
   1  -6   4 15988.0 651.732   1 
   1   6   4 18007.2 641.654   2 
   1   6   4 17031.4 685.872   3 
  -1  -6   4 16776.8 649.648   5 
   1  -6   4 16076.0 386.265   3 
   1   6  -4 17565.4 530.247   3 
  -1  -6   4 17339.8 540.354   1 
   1  -6  -4 16865.5 661.342   3 
   1   6  -4 16522.4 645.261   5 
  -1  -6   5 73475.9 1371.88   4 
   1   6  -5 73709.9 1288.50   3 
   1   6  -5 70558.0 1516.96   5 
   1   6   5 72104.2 1512.83   2 
  -1  -6   5 72693.9 1521.95   5 
   1   6   5 74483.1 1107.78   4 
  -1  -6  -5 71248.6 1512.62   5 
   1   6   5 72972.6 1620.07   3 
   1   6   5 75358.2 1556.29   5 
  -1  -6   5 75155.4 1326.43   1 
  -1   6  -5 69687.0 1582.75   1 
  -1  -6  -6 1256.56 203.308   5 
  -1  -6   6 1700.13 196.044   4 
   1   6   6 1453.12 134.578   4 
   1   6  -6 1470.75 145.152   3 
   1   6   6 1278.92 206.578   3 
   1   6   6 1337.26 192.193   5 
  -1   6  -6 994.078 187.568   1 
  -1  -6   6 1599.45 219.255   5 
   1   6  -7 6364.09 295.062   3 
   1  -6  -7 6153.59 336.915   4 
  -1  -6  -7 6087.61 380.410   5 
  -1   6  -7 6147.37 431.006   1 
  -1  -6   7 4979.15 352.310   5 
   1   6   7 5626.75 424.968   3 
  -1  -6   7 6183.53 383.123   4 
   1   6   7 6326.63 292.569   4 
   1   6   8 17432.1 778.023   3 
   1   6   8 15819.1 521.770   4 
   1  -6  -8 16060.1 582.799   4 
  -1  -6   8 16726.7 664.947   4 
  -1   6  -8 16371.7 721.431   1 
  -1  -6   8 15520.6 622.366   5 
   1   6  -8 16170.4 545.969   1 
   1   6   9 14864.2 749.399   3 
   1   6  -9 15302.8 548.507   1 
   1  -6  -9 16435.3 615.851   4 
  -1   6  -9 15650.9 713.340   1 
  -1  -6   9 15655.8 672.886   4 
   1   6   9 14853.3 547.651   4 
  -1  -6  10 79610.7 1757.05   4 
   1   6  10 78146.9 1527.55   4 
  -1   6 -10 71587.7 1733.59   1 
   1   6 -10 79750.7 1495.57   1 
   1   6  10 77744.0 1901.36   3 
   1  -6 -10 72985.1 1566.22   4 
   1   6  11 207.633 185.423   3 
   1   6  11 374.961 143.029   4 
   1   6 -11 137.726 86.4414   1 
   1  -6 -11 378.165 146.101   4 
   1  -6 -12 49900.9 1324.35   4 
   1   6 -12 52194.7 1216.09   1 
   1   6  12 53061.4 1315.00   4 
  -1  -6  12 54642.3 1498.95   4 
   1   6  12 55647.3 1632.48   3 
   1  -6 -13 26157.9 938.089   4 
   1   6  13 24627.9 1086.57   3 
  -1  -6 -13 25513.0 1082.65   3 
   1   6  13 24865.1 894.214   4 
  -1  -6  13 24732.7 1014.27   4 
  -1  -6 -14 2219.38 352.192   3 
   1   6  14 1944.34 267.031   4 
   1  -6 -14 1836.90 322.104   3 
   1  -6 -14 1812.20 266.186   4 
  -1   6 -14 1663.06 109.636   3 
   1  -6 -14 1395.45 183.392   5 
   1   6  14 2299.00 348.129   3 
  -1  -6  14 2641.89 353.864   4 
   1  -6  15 15729.6 608.795   5 
  -1  -6  15 15105.8 835.350   4 
   1  -6 -15 16187.8 774.879   4 
   1  -6 -15 16030.5 901.293   3 
  -1  -6 -15 15881.1 876.862   3 
  -1   6 -15 14828.2 400.506   3 
   1   6  15 15451.8 888.337   3 
   1   6  15 14759.5 741.190   4 
   1  -6 -15 15848.7 599.946   5 
  -1  -6  16 6505.44 565.793   4 
   1   6 -16 6789.97 395.853   3 
   1  -6 -16 6344.43 369.412   5 
  -1   6 -16 5990.69 264.353   3 
  -1  -6 -16 7210.87 606.359   3 
   1  -6  16 5774.80 537.054   4 
   1   6  16 6415.49 500.890   4 
   1  -6  16 6046.51 373.442   5 
   1   6  16 6378.06 579.563   3 
   1   6 -17 2057.38 234.575   3 
   1  -6  17 2741.35 407.294   4 
  -1  -6  17 1865.40 362.914   4 
   1   6  17 1913.03 352.951   3 
   1  -6  17 2071.34 226.292   5 
   1   6  17 2048.35 321.276   4 
   1  -6 -17 2137.61 219.644   5 
  -1   6 -17 1896.72 161.701   3 
  -1   6 -18 13288.6 463.814   3 
  -1  -6  18 15844.7 952.319   4 
   1   6 -18 15632.8 643.482   3 
   1   6  18 15167.3 939.320   3 
   1  -6  18 12535.0 851.126   4 
   1  -6 -18 13503.9 523.348   5 
   1  -6  18 13175.2 533.918   5 
   1   6  18 15285.0 841.695   4 
   1   6 -19 817.646 183.126   3 
   1   6  19 773.606 214.057   4 
  -1   6 -19 1148.77 151.023   3 
   1  -6  19 1118.40 159.605   5 
   1  -6  19 318.006 221.476   4 
  -1  -6  19 809.772 283.447   4 
   1   6  20 2234.11 365.590   4 
  -1   6 -20 1926.48 191.966   3 
   1   6 -20 2766.12 296.252   3 
   1  -6  20 1877.11 359.843   4 
  -1  -6  20 2249.75 385.678   4 
   1  -6  21 752.850 275.035   4 
   1   6 -21 347.709 124.185   3 
  -1   6 -21 532.401 116.909   3 
  -1  -6  21 562.552 290.977   4 
   1   6  21 209.440 193.093   4 
  -1  -6  22 6352.13 665.778   4 
   1  -6  22 5816.24 646.547   4 
   1   6  22 6495.40 627.840   4 
   1   6  23 786.130 318.114   4 
  -1  -6  23 228.556 247.089   4 
   1  -6  23 525.803 336.574   4 
   1   6  24 2952.16 456.488   4 
   1  -6  24 1921.14 422.321   4 
  -1  -6  25 2172.34 467.232   4 
   1   6  25 2306.34 439.636   4 
   1  -6  25 1413.65 362.597   4 
   1  -6  26 1727.91 411.820   4 
   1   6  26 1178.64 309.476   4 
  -1  -6  26 1861.69 385.598   4 
   1  -6  27 330.828 236.291   4 
  -1  -6  27 584.642 255.226   4 
   1  -6  28-371.827 308.088   4 
   1  -6  29 236.137 328.687   4 
   1   7   0 91.9591 75.9382   5 
   1  -7   0-21.4323 67.9519   3 
  -1  -7   0-63.6609 70.9029   2 
   1  -7   0 155.111 111.912   2 
   1   7   0-2.03346 78.0340   3 
  -1  -7   0 76.8504 67.0729   3 
   1  -7   1 644.938 157.929   2 
  -1  -7  -1 1161.11 178.273   2 
   1   7  -1 1000.32 154.549   3 
   1  -7   1 665.942 113.737   3 
   1  -7  -1 484.734 147.527   2 
  -1  -7  -1 1092.56 156.886   3 
   1   7   1 1219.78 195.308   5 
   1   7   1 534.768 127.344   3 
   1  -7  -1 663.813 127.904   3 
   1  -7   1 336.445 107.178   1 
  -1  -7   1 1291.21 159.285   3 
   1  -7  -2 8679.23 515.281   2 
   1   7   2 8485.07 467.378   3 
  -1  -7   2 8052.16 399.948   3 
  -1  -7  -2 8383.02 444.334   2 
  -1  -7  -2 8070.81 447.490   3 
   1   7  -2 8404.39 400.366   3 
   1  -7   2 8686.62 500.174   1 
   1  -7  -2 8985.79 456.631   3 
   1  -7   2 8775.97 359.642   3 
  -1  -7   2 8055.16 292.965   4 
   1   7   3 114407. 2158.22   3 
  -1  -7   3 113695. 2165.59   5 
  -1  -7   3 113975. 1747.27   4 
   1  -7   3 121699. 2248.96   1 
  -1  -7   3 113988. 1905.60   3 
   1  -7   3 121083. 1755.65   3 
   1   7  -3 112432. 1900.00   3 
  -1  -7  -3 118364. 2157.19   3 
   1   7   3 113116. 2088.82   2 
   1  -7  -3 121990. 2156.77   3 
  -1  -7  -4 22177.5 801.671   3 
   1   7  -4 21146.0 622.912   3 
  -1  -7   4 21166.0 665.225   1 
   1  -7   4 18211.4 745.617   1 
  -1  -7   4 21659.0 790.820   5 
  -1  -7   4 22276.9 613.776   4 
   1   7   4 22083.0 773.059   2 
   1  -7  -4 18602.6 739.773   3 
   1  -7   4 18465.4 471.115   3 
   1   7   4 20249.8 793.112   3 
  -1  -7   5 44381.6 1199.97   5 
   1   7   5 42997.4 1239.53   3 
   1  -7  -5 50119.0 1301.00   3 
   1  -7   5 47139.4 763.697   3 
   1   7  -5 44951.2 960.395   3 
  -1  -7  -5 43136.4 1187.58   5 
  -1  -7   5 45682.9 1020.50   4 
   1  -7   5 48058.9 1254.25   1 
   1   7   5 43671.6 1171.55   2 
  -1  -7   5 44713.1 1036.58   1 
  -1   7  -5 48315.4 1296.89   1 
   1   7   6 28138.4 928.052   2 
   1   7   6 28428.7 590.744   4 
  -1   7  -6 25219.1 929.457   1 
  -1  -7   6 28032.6 919.698   5 
   1   7  -6 27755.3 700.503   3 
  -1  -7  -6 27681.5 914.935   5 
  -1  -7   6 28996.2 814.110   4 
   1   7   6 28285.5 994.879   3 
  -1  -7   6 28128.3 771.086   1 
  -1  -7  -7 4658.77 363.409   5 
   1   7  -7 4771.46 264.323   3 
  -1   7  -7 4949.68 407.852   1 
   1   7   7 5128.77 423.169   3 
  -1  -7   7 4469.84 359.129   5 
  -1  -7   7 5445.89 356.891   4 
   1   7   7 5268.04 255.397   4 
   1   7   8 4187.78 254.449   4 
  -1   7  -8 4474.74 389.801   1 
   1   7   8 3807.44 379.081   3 
  -1  -7   8 4132.75 332.949   4 
   1   7  -8 3947.40 235.117   3 
  -1  -7   8 4034.02 334.915   5 
   1  -7  -8 4557.26 301.805   4 
  -1  -7  -8 4159.10 344.673   5 
  -1  -7   9 34680.3 1050.86   4 
   1  -7  -9 34646.7 937.278   4 
   1   7  -9 34068.3 778.687   3 
  -1  -7   9 33608.2 1014.12   5 
   1   7  -9 33888.4 902.873   1 
   1   7   9 34738.9 858.018   4 
  -1   7  -9 33146.8 1124.20   1 
   1   7   9 33616.4 1196.04   3 
   1  -7 -10 24213.8 802.374   4 
  -1  -7  10 25295.1 914.844   4 
   1   7  10 24044.0 748.468   4 
   1   7 -10 23126.2 750.496   1 
   1   7  10 23407.7 1006.78   3 
  -1   7 -10 23021.3 947.477   1 
   1   7  11 24302.8 796.257   4 
   1   7  11 25303.7 1071.51   3 
  -1  -7  11 25626.6 960.760   4 
   1  -7 -11 24660.8 845.170   4 
   1   7 -11 25850.0 808.073   1 
  -1  -7  12 13263.8 717.294   4 
   1   7  12 13251.8 794.279   3 
   1   7  12 13826.4 620.044   4 
   1  -7 -12 14254.9 647.111   4 
   1   7 -12 13675.5 597.098   1 
  -1  -7 -13 93.0001 131.175   3 
   1  -7 -13-30.6507 116.593   5 
  -1  -7  13-9.45851 128.839   4 
   1  -7 -13 399.894 172.280   3 
   1   7  13 219.023 127.576   4 
   1   7 -13 257.901 98.9681   1 
   1   7  13 267.546 199.860   3 
   1  -7 -13 30.7622 90.7862   4 
   1   7 -14 2173.89 251.449   1 
   1  -7 -14 2021.81 332.158   3 
   1  -7 -14 1960.73 228.494   5 
   1   7  14 1721.20 323.152   3 
  -1  -7 -14 2285.42 351.061   3 
   1  -7  14 1961.01 231.311   5 
   1  -7 -14 2123.36 268.981   4 
   1   7  14 1900.75 259.964   4 
  -1  -7  14 2109.87 307.612   4 
  -1  -7  15 6686.51 565.047   4 
   1   7  15 7405.84 636.719   3 
   1  -7 -15 6720.29 421.407   5 
   1   7 -15 6736.98 448.617   1 
   1   7  15 7116.24 506.104   4 
   1  -7  15 7069.78 444.435   5 
   1  -7 -15 7374.39 518.579   4 
   1   7 -16 24010.2 724.611   3 
  -1  -7  16 23174.0 1096.86   4 
   1   7 -16 23310.1 883.561   1 
   1  -7  16 21363.8 786.652   5 
   1   7  16 22653.9 1155.21   3 
   1   7  16 23956.2 981.793   4 
   1  -7  16 21888.7 1077.04   4 
   1  -7 -16 22160.3 784.945   5 
   1  -7 -17 57204.8 1337.31   5 
   1  -7  17 56654.1 1358.09   5 
   1   7  17 58276.3 1949.91   3 
   1   7  17 59272.6 1670.24   4 
   1  -7  17 59666.1 1856.05   4 
  -1  -7  17 61293.8 1885.23   4 
   1   7 -17 59751.6 1294.16   3 
   1   7 -18 45295.8 1101.57   3 
   1  -7  18 44703.1 1149.22   5 
   1   7  18 43018.9 1682.59   3 
   1  -7 -18 45036.7 1119.23   5 
   1  -7  18 42370.8 1601.30   4 
   1   7  18 44479.4 1461.55   4 
  -1  -7  18 47742.5 1677.70   4 
   1  -7 -19 5923.40 369.226   5 
  -1  -7  19 5196.26 565.709   4 
  -1   7 -19 4801.19 223.801   3 
   1   7  19 5725.09 539.602   4 
   1   7 -19 6680.81 406.227   3 
   1  -7  19 5555.08 372.058   5 
   1  -7  19 5958.00 615.157   4 
   1  -7  20 4495.56 321.952   5 
   1   7 -20 5613.07 377.698   3 
   1  -7  20 4185.74 528.211   4 
  -1   7 -20 4647.89 234.871   3 
  -1  -7  20 4850.78 569.358   4 
   1   7  20 4404.41 489.244   4 
   1  -7  21 5224.76 601.682   4 
  -1  -7  21 6387.84 655.252   4 
   1   7 -21 5676.79 389.890   3 
   1   7  21 6169.76 582.046   4 
   1  -7  22 1364.87 397.285   4 
  -1  -7  22 1178.50 378.320   4 
   1   7  22 1276.22 363.934   4 
  -1  -7  23 38216.9 1730.35   4 
   1  -7  23 40156.0 1761.94   4 
   1   7  23 39021.0 1599.36   4 
   1   7  24 3502.18 498.186   4 
   1  -7  24 3222.57 536.182   4 
  -1  -7  24 2919.11 529.528   4 
  -1  -7  25 965.700 365.021   4 
   1  -7  25 1423.55 373.664   4 
  -1  -7  26 175.163 259.362   4 
   1  -7  26 238.976 237.413   4 
  -1  -7  27 802.596 294.510   4 
   1  -7  27 661.570 294.581   4 
  -1  -7  28-186.772 262.811   4 
   1  -7  28-151.315 216.260   4 
   1  -8   0 22.8371 70.2392   3 
   1   8   0-33.6578 88.6022   3 
  -1  -8   0 39.1874 74.0964   2 
  -1  -8   0-82.3943 82.1421   3 
   1  -8   0-20.2330 77.9451   2 
  -1  -8  -1 24614.9 831.318   3 
   1   8  -1 23947.5 781.276   3 
  -1  -8   1 25073.8 793.608   3 
   1  -8   1 27414.8 966.847   1 
   1  -8   1 26349.1 971.871   2 
   1   8   1 24405.1 834.006   3 
   1  -8  -1 26513.5 968.366   2 
  -1  -8  -1 25163.3 866.304   2 
   1  -8  -1 27369.2 831.274   3 
   1  -8   1 26172.1 747.459   3 
   1   8  -2 740.517 146.690   3 
   1  -8  -2 328.814 114.458   3 
  -1  -8   2 564.504 134.220   3 
  -1  -8  -2 429.158 110.566   2 
   1  -8  -2 375.303 129.031   2 
  -1  -8  -2 211.995 119.422   3 
   1   8   2 520.219 130.189   3 
  -1  -8   2 597.964 87.6450   4 
   1  -8   2 356.865 136.475   1 
   1  -8   2 506.907 104.452   3 
  -1  -8   3 6024.78 436.714   5 
   1  -8   3 5777.35 436.097   1 
   1  -8  -3 5601.81 397.275   3 
   1   8   3 5239.86 387.229   2 
  -1  -8   3 5974.65 278.314   4 
   1   8  -3 5453.71 330.501   3 
   1  -8   3 5976.14 294.276   3 
   1   8   3 5489.72 408.439   3 
  -1  -8   3 5888.33 345.106   3 
  -1  -8  -3 6303.24 429.008   3 
  -1  -8  -3 5831.65 405.404   2 
  -1  -8   4 8618.79 377.822   4 
   1   8   4 8458.38 524.124   3 
   1  -8   4 8448.61 527.380   1 
  -1  -8   4 9030.83 533.286   5 
  -1  -8  -4 8526.88 516.703   3 
   1   8  -4 8939.96 413.062   3 
   1  -8   4 7989.53 321.947   3 
  -1  -8   4 8899.66 455.219   1 
   1   8   4 8542.46 502.200   2 
   1  -8  -4 7790.84 484.550   3 
   1   8  -5 5445.42 314.140   3 
  -1  -8   5 4643.91 388.364   5 
   1  -8   5 4775.55 216.036   3 
  -1  -8   5 5366.70 318.569   4 
   1   8   5 4896.74 417.909   3 
   1   8   5 5244.07 404.149   2 
  -1  -8  -5 4755.34 395.862   5 
   1  -8   5 4984.26 403.771   1 
  -1  -8   5 5198.96 344.083   1 
  -1  -8  -5 5327.91 416.894   3 
   1  -8  -5 5268.27 412.249   3 
  -1  -8   6 33258.3 917.157   1 
   1  -8  -6 33290.3 1111.96   3 
  -1  -8   6 35814.5 925.496   4 
   1   8  -6 33619.2 815.955   3 
   1  -8   6 31411.9 581.608   3 
  -1  -8  -6 35006.1 1089.46   5 
   1   8   6 33979.2 1078.98   2 
   1   8   6 33614.0 1143.42   3 
  -1   8  -6 33163.6 1115.39   1 
  -1  -8   6 33993.7 1073.96   5 
  -1  -8  -7 17917.7 764.229   5 
   1  -8  -7 16786.7 797.883   3 
   1   8  -7 18851.9 569.230   3 
   1   8   7 18211.0 847.880   3 
  -1   8  -7 16455.7 778.452   1 
  -1  -8   7 19215.7 663.048   1 
  -1   8   7 17124.8 852.669   2 
   1   8   7 20225.6 827.908   2 
  -1  -8   7 19051.2 692.904   4 
  -1  -8   7 19560.6 795.436   5 
   1   8   8 32377.8 1176.68   3 
  -1   8  -8 35787.7 1177.46   1 
  -1  -8   8 32835.8 987.514   4 
   1  -8  -8 35741.7 904.617   4 
   1   8  -8 31918.7 771.248   3 
  -1  -8  -8 31080.6 1042.07   5 
  -1  -8   8 32161.4 1057.85   5 
   1   8   8 31847.6 1100.90   2 
   1   8  -9 43.6548 58.2134   3 
  -1  -8  -9 274.678 149.702   5 
  -1  -8   9 255.063 153.351   5 
   1  -8  -9 149.090 104.247   4 
   1   8   9 51.6752 101.826   3 
  -1  -8   9 396.417 152.846   4 
   1   8  10 42021.8 1005.93   4 
   1  -8 -10 43960.3 1112.86   4 
   1   8 -10 41371.1 886.969   3 
  -1  -8  10 42867.6 1240.03   4 
   1   8  10 43417.4 1438.87   3 
  -1  -8  10 41376.5 1211.11   5 
   1   8  11 9283.56 462.017   4 
   1   8  11 10304.0 706.411   3 
   1   8 -11 8901.75 370.711   3 
   1  -8 -11 10139.4 519.035   4 
   1   8 -11 9139.50 485.782   1 
  -1  -8  11 9500.79 586.500   4 
   1   8  12 25721.9 1148.76   3 
   1   8 -12 26189.1 873.092   1 
  -1  -8 -12 26951.4 1147.99   3 
  -1  -8  12 24106.1 981.580   4 
   1  -8 -12 27122.2 907.406   4 
   1   8 -12 24947.6 652.833   3 
   1   8  12 24227.2 821.907   4 
   1  -8 -13 183.229 104.603   4 
   1  -8 -13 16.8090 146.398   3 
  -1  -8  13 167.263 136.683   4 
   1   8 -13 376.471 123.730   1 
   1   8  13 235.554 181.282   3 
   1   8  13 450.479 144.714   4 
   1  -8 -13 112.102 108.990   5 
  -1  -8 -13 72.4813 163.094   3 
   1   8  14 3254.60 442.451   3 
   1  -8  14 3541.13 338.470   5 
  -1  -8  14 3654.81 412.148   4 
   1   8 -14 3420.90 324.411   1 
   1  -8 -14 3822.34 334.611   5 
   1  -8 -14 4628.64 390.239   4 
   1   8  14 3625.76 340.916   4 
   1  -8  15 422.655 145.912   5 
   1   8 -15 222.648 124.798   1 
   1   8  15 242.788 143.625   4 
   1   8  15 118.282 184.830   3 
  -1  -8  15 796.038 235.313   4 
   1  -8 -15 429.974 146.579   4 
  -1   8 -15 323.308 154.557   1 
   1  -8 -15 381.239 138.578   5 
   1   8  16 13951.7 729.215   4 
   1   8  16 13432.6 913.971   3 
   1   8 -16 13766.6 685.829   1 
   1   8 -16 13268.0 497.269   3 
  -1  -8  16 13662.8 842.144   4 
   1  -8 -16 16306.1 707.844   5 
   1  -8  16 14803.0 870.941   4 
   1  -8  16 16298.2 715.039   5 
  -1   8 -16 15790.7 868.278   1 
   1  -8  17 927.411 198.836   5 
   1  -8  17 396.569 199.740   4 
   1   8 -17 763.397 134.121   3 
  -1   8 -17 488.738 217.001   1 
   1  -8 -17 987.241 195.759   5 
   1   8  17 28.2886 226.973   3 
  -1  -8  17 837.401 275.074   4 
   1   8  17 643.889 197.194   4 
   1   8 -17 458.351 147.479   1 
  -1  -8  18 20745.1 1104.81   4 
   1  -8  18 21518.6 822.140   5 
  -1   8 -18 21218.6 1055.59   1 
   1   8  18 19880.4 951.426   4 
   1   8  18 18647.7 1118.54   3 
   1   8 -18 20846.3 668.355   3 
   1  -8 -18 20810.0 792.487   5 
   1  -8  18 22196.7 1143.18   4 
   1   8 -19 16023.1 588.086   3 
   1   8  19 14246.3 832.780   4 
   1  -8  19 14349.7 941.688   4 
   1  -8  19 14628.4 664.988   5 
   1  -8 -19 14436.1 643.625   5 
  -1  -8  19 16000.6 996.085   4 
  -1  -8  20 5984.76 619.700   4 
   1  -8  20 6018.61 412.656   5 
   1  -8  20 5405.99 602.039   4 
   1   8  20 5235.02 515.944   4 
   1   8 -20 5467.98 343.828   3 
  -1  -8  21 470.105 255.502   4 
   1  -8  21 225.682 215.395   4 
   1   8 -22 9112.74 642.034   1 
  -1  -8  22 9327.46 832.206   4 
   1  -8  22 9963.41 853.719   4 
   1   8 -23 11396.8 743.714   1 
  -1  -8  23 12613.5 987.369   4 
   1  -8  23 10611.4 919.760   4 
   1   8 -24 4806.31 508.480   1 
   1  -8  24 5147.65 645.198   4 
  -1  -8  24 4261.19 621.507   4 
   1  -8  25 301.801 253.458   4 
   1   8 -25 283.392 157.402   1 
  -1  -8  25 174.759 242.007   4 
  -1  -8  26 592.734 258.925   4 
   1  -8  26 507.690 275.319   4 
  -1  -8  27-446.500 342.343   4 
   1  -8  27-139.219 274.236   4 
  -1  -8  28 222.865 272.003   4 
   1  -8  28 241.979 297.743   4 
   1  -9   0-32.6463 70.5417   3 
  -1  -9   0 117.659 112.217   3 
  -1  -9   0 170.493 142.538   2 
   1  -9   0 178.322 152.072   2 
   1   9   0 246.025 113.619   3 
  -1  -9  -1 47786.8 1251.05   3 
  -1  -9  -1 45047.7 1276.82   2 
   1   9   1 43583.6 1225.19   3 
  -1  -9   1 44173.7 1279.94   2 
   1   9  -1 46133.1 1183.47   3 
   1  -9   1 46853.3 1113.28   3 
   1  -9  -1 46113.8 1183.78   3 
   1  -9   1 46657.6 1410.46   2 
   1  -9  -1 44644.5 1376.48   2 
   1  -9   1 46559.7 1371.14   1 
  -1  -9   1 47264.7 1188.78   3 
   1  -9  -2 12411.4 597.195   3 
   1  -9  -2 11834.7 679.184   2 
   1   9  -2 14626.0 603.262   3 
  -1  -9   2 14697.9 416.775   4 
  -1  -9  -2 13646.3 660.743   2 
  -1  -9   2 14296.9 593.716   3 
  -1  -9  -2 13749.6 655.367   3 
   1  -9   2 13060.1 708.519   2 
   1  -9   2 12493.5 504.237   3 
   1   9   2 13850.0 661.591   3 
   1  -9   2 12954.2 687.165   1 
   1   9   3 4664.11 400.656   3 
  -1  -9  -3 4915.04 397.445   2 
  -1  -9   3 4920.63 422.834   5 
   1   9  -3 5076.49 335.560   3 
  -1  -9   3 4748.15 258.058   4 
  -1  -9  -3 5085.14 406.426   3 
   1  -9   3 4778.80 286.402   3 
   1  -9   3 4745.88 417.505   1 
  -1  -9   3 4846.05 329.992   3 
   1  -9  -3 4858.39 382.131   3 
   1   9   4 33907.3 1142.35   3 
  -1  -9   4 35468.7 841.345   4 
   1  -9   4 37064.2 1198.60   1 
  -1  -9   4 33723.0 1141.81   5 
  -1  -9   4 33806.3 1010.32   1 
   1  -9   4 37100.9 817.868   3 
   1   9  -4 34797.1 925.924   3 
   1   9   4 34320.8 1113.70   2 
  -1  -9  -4 36422.2 1152.18   3 
   1  -9  -4 39133.4 1166.89   3 
  -1  -9   4 35768.4 938.042   3 
  -1   9   5 264.614 173.442   2 
  -1  -9   5 761.472 134.045   4 
   1   9   5 523.823 179.625   3 
   1  -9  -5 571.828 169.742   3 
   1   9  -5 635.246 123.078   3 
  -1  -9   5 450.045 159.694   5 
   1   9   5 430.009 158.524   2 
  -1  -9   5 382.976 129.494   1 
   1  -9   5 589.174 96.9294   3 
  -1  -9  -5 501.365 165.574   3 
   1  -9   5 549.466 176.411   1 
  -1  -9   6 10651.0 530.665   1 
   1  -9   6 11488.7 638.403   1 
   1  -9  -6 10465.1 623.986   3 
   1   9   6 10513.8 615.159   2 
  -1  -9   6 10380.7 617.199   5 
  -1  -9  -6 12131.4 676.382   3 
   1   9  -6 10767.9 451.658   3 
  -1  -9   6 10295.9 481.560   4 
   1  -9   6 10029.3 321.978   3 
  -1   9   6 9843.39 653.504   2 
   1   9   6 10991.0 661.864   3 
   1   9  -7 18819.9 589.926   3 
  -1  -9   7 18900.4 836.037   5 
   1  -9  -7 18984.8 872.448   3 
   1   9   7 18172.8 884.417   3 
  -1  -9  -7 19979.2 891.487   3 
  -1  -9   7 18133.5 693.018   1 
  -1  -9   7 18329.0 689.328   4 
   1   9   7 17671.6 823.664   2 
   1  -9   7 16855.3 363.320   3 
  -1   9   7 18525.3 907.253   2 
   1  -9  -8 20067.7 647.892   4 
   1   9   8 15627.5 786.627   2 
  -1  -9   8 17331.8 802.227   5 
   1   9   8 16003.1 840.860   3 
   1   9  -8 16766.4 544.598   3 
  -1  -9   8 16299.7 684.948   4 
   1  -9  -8 20402.2 927.814   3 
  -1   9   8 19187.0 947.295   2 
   1  -9  -9 464.621 169.044   3 
  -1  -9   9 956.614 212.854   5 
   1  -9  -9 473.455 124.376   4 
   1   9   9 136.013 160.524   2 
  -1  -9   9 652.301 174.360   4 
  -1   9   9 157.822 199.866   2 
   1   9  -9 323.799 65.8108   3 
   1   9   9 605.889 201.478   3 
  -1  -9  10 190.118 130.681   4 
   1   9  10-160.353 169.314   3 
   1  -9 -10 361.459 242.605   3 
   1   9 -10 195.449 63.3686   3 
   1  -9 -10 134.818 93.5015   4 
  -1  -9  10 277.038 161.463   5 
  -1  -9  11 1791.51 276.365   5 
  -1  -9 -11 2110.85 327.461   3 
   1  -9 -11 2192.60 244.499   4 
  -1  -9  11 1847.56 271.095   4 
   1   9  11 2044.95 341.149   3 
   1   9 -11 2149.70 174.309   3 
   1  -9 -11 2196.14 350.609   3 
   1   9  12 89.3884 180.925   3 
  -1  -9  12 14.1886 116.462   4 
   1  -9 -12 66.8219 101.699   4 
   1   9 -12 75.5989 61.7345   3 
  -1  -9 -12 297.381 175.135   3 
   1  -9 -12-121.287 121.980   3 
   1   9 -13 2505.76 280.976   1 
   1  -9 -13 3336.12 323.503   4 
   1   9  13 2293.24 370.332   3 
   1  -9  13 2511.53 319.521   5 
  -1  -9  13 2825.14 361.642   4 
   1   9 -13 2635.62 195.310   3 
   1   9 -14 61750.3 1148.69   3 
   1  -9  14 61947.6 1624.39   5 
   1   9 -14 64293.3 1580.28   1 
  -1  -9  14 62537.1 1788.21   4 
   1   9  14 64207.0 2033.72   3 
  -1   9 -14 63715.2 1843.29   1 
   1  -9 -14 63300.9 1586.58   4 
   1  -9  15 312.986 151.848   5 
  -1  -9  15 455.492 230.249   4 
  -1   9 -15 375.034 204.213   1 
   1   9  15 243.004 220.867   3 
   1   9 -15 202.271 72.1838   3 
   1  -9  15 434.728 236.007   4 
   1   9 -15 48.3973 126.822   1 
   1  -9 -15 623.404 187.534   4 
  -1  -9  16 15329.0 894.212   4 
   1   9 -16 14728.0 485.699   3 
   1   9 -16 14334.1 479.214   3 
   1   9  16 15034.0 988.270   3 
   1   9 -16 14658.4 729.585   1 
  -1   9 -16 16915.3 932.502   1 
   1  -9  16 16176.6 761.066   5 
   1  -9  16 17087.6 946.562   4 
   1   9  17 993.816 293.227   3 
  -1   9 -17 1592.08 280.295   1 
   1   9 -17 1234.22 138.910   3 
   1  -9  17 1137.36 267.857   4 
  -1  -9  17 1383.17 321.682   4 
   1  -9  17 1158.03 216.402   5 
   1  -9  18 3711.09 368.254   5 
   1   9  18 3937.94 534.968   3 
   1  -9  18 3231.26 447.619   4 
   1   9 -18 4258.72 259.896   3 
  -1   9 -18 3410.34 434.027   1 
  -1  -9  18 4106.41 505.156   4 
   1  -9  19 337.951 126.806   5 
   1   9 -19 332.897 81.8881   3 
  -1   9 -19-120.422 231.550   1 
   1  -9  19 209.036 160.424   4 
  -1  -9  19 150.614 167.339   4 
   1  -9  20 1125.98 314.231   4 
   1  -9  20 539.891 173.455   5 
  -1   9 -20 540.927 196.988   1 
  -1  -9  20 1326.52 328.232   4 
  -1   9 -21-245.779 241.131   1 
   1  -9  21-27.7065 95.1526   5 
   1  -9  21 69.0573 236.494   4 
  -1  -9  22 21206.4 1256.92   4 
  -1   9 -22 21284.7 1186.44   1 
   1   9 -22 21453.4 1015.89   1 
   1  -9  22 21224.9 1261.05   4 
  -1   9 -23 986.667 307.212   1 
  -1  -9  23 1105.97 366.619   4 
   1   9 -23 974.406 242.851   1 
   1  -9  23 1313.02 389.680   4 
  -1  -9  24 396.700 258.489   4 
   1  -9  24-74.2593 170.159   4 
  -1   9 -24 368.817 192.204   1 
   1   9 -24 517.738 225.086   1 
   1  -9  25 271.536 268.827   4 
  -1   9 -25-33.2249 184.642   1 
  -1  -9  25 492.662 236.699   4 
  -1  -9  26 774.124 319.915   4 
  -1   9 -26 1132.36 343.764   1 
   1  -9  26 1037.57 339.696   4 
   1  -9  27 535.298 322.221   4 
  -1   9 -27 757.351 330.485   1 
  -1  -9  27 552.542 288.925   4 
  -1  -9  28 19844.4 1391.22   4 
   1  -9  28 21702.7 1457.91   4 
  -1 -10   0 244.306 97.8866   3 
   1  10   0 10.3461 105.537   3 
  -1 -10   0 87.5138 109.087   2 
   1 -10   0 20.0311 119.710   2 
   1 -10   0-75.6579 102.712   3 
   1 -10  -1 30775.2 980.455   3 
  -1 -10   1 30231.1 956.779   3 
   1 -10   1 32417.2 1168.76   1 
  -1 -10   1 28878.3 1061.28   2 
   1 -10   1 30611.6 903.657   3 
   1  10   1 29481.3 1011.90   3 
  -1 -10  -1 28099.1 1039.73   2 
   1 -10   1 30442.0 1168.49   2 
  -1 -10  -1 30193.5 1008.93   3 
   1  10  -1 28900.0 955.649   3 
   1 -10  -1 29686.8 1150.70   2 
   1 -10  -2 3654.14 329.129   3 
  -1 -10  -2 3157.12 331.819   2 
   1 -10   2 3625.77 278.770   3 
  -1 -10  -2 2466.77 290.437   3 
   1 -10   2 3295.97 378.718   2 
   1 -10   2 3372.87 372.308   1 
   1  10   2 2834.39 309.877   3 
   1 -10  -2 3202.73 378.543   2 
   1  10  -2 3039.53 283.072   3 
  -1 -10   2 3076.03 287.932   3 
   1  10   3 5697.14 449.367   3 
   1 -10  -3 4611.01 442.454   2 
  -1 -10   3 6121.32 387.856   3 
  -1 -10  -3 5897.40 461.097   2 
   1  10  -3 5639.05 377.395   3 
  -1 -10   3 6000.76 495.349   5 
   1 -10   3 3797.67 276.601   3 
  -1  10   3 3306.36 388.972   2 
  -1 -10   3 5746.37 288.233   4 
  -1 -10  -3 5600.60 432.849   3 
   1 -10  -3 4465.01 387.743   3 
   1 -10   3 3961.95 404.159   1 
   1 -10   4 16804.6 548.999   3 
  -1 -10   4 13718.6 741.104   5 
  -1 -10   4 13784.4 580.523   3 
  -1 -10   4 13455.9 655.177   1 
   1 -10   4 16109.9 808.823   1 
  -1  10   4 15835.2 845.405   2 
   1  10  -4 14145.2 587.688   3 
  -1 -10   4 13982.1 502.373   4 
   1  10   4 13399.3 718.466   3 
   1 -10  -4 16437.8 772.497   3 
  -1 -10  -4 15037.0 746.452   3 
   1  10   5 4939.37 446.727   2 
  -1 -10   5 4356.59 436.299   5 
  -1  10   5 4399.32 467.719   2 
   1 -10   5 4671.51 444.606   1 
   1 -10  -5 4900.91 438.540   3 
   1 -10   5 4074.96 251.340   3 
   1  10  -5 5075.48 342.474   3 
  -1 -10   5 4814.78 383.909   1 
  -1 -10   5 5238.29 325.577   4 
  -1 -10  -5 5226.83 454.641   3 
   1  10   5 5487.99 478.373   3 
  -1 -10   6 62536.0 1506.75   1 
   1 -10   6 64532.3 1108.92   3 
   1 -10  -6 67396.3 1746.49   3 
  -1 -10   6 63229.5 1364.74   4 
  -1  10   6 62751.6 1842.66   2 
  -1 -10   6 61617.0 1687.12   5 
   1  10   6 62758.3 1713.39   2 
   1  10  -6 62408.7 1309.82   3 
  -1 -10  -6 64823.5 1738.55   3 
   1  10   6 62005.5 1744.93   3 
   1 -10   6 66256.9 1736.82   1 
   1 -10   7 5262.94 218.977   3 
  -1 -10  -7 6090.85 518.488   3 
   1  10   7 5815.69 522.381   3 
  -1 -10   7 6308.29 402.301   4 
   1  10  -7 5442.21 325.924   3 
   1  10   7 5197.89 459.959   2 
   1 -10  -7 6061.62 333.825   4 
   1 -10  -7 7003.56 555.220   3 
  -1 -10   7 5793.79 487.877   5 
  -1  10   7 5896.35 534.268   2 
  -1 -10   7 5470.19 396.021   1 
   1 -10  -8 42167.9 998.592   4 
  -1 -10   8 40618.9 1325.02   5 
  -1 -10   8 40705.0 1140.35   4 
   1 -10  -8 43654.1 1444.68   3 
  -1  10   8 41170.6 1479.12   2 
   1  10  -8 40083.7 946.684   3 
  -1 -10  -8 43053.1 1436.65   3 
   1  10   8 41667.2 1373.19   2 
   1  10   8 38361.0 1404.42   3 
  -1 -10   9 8078.15 503.427   4 
   1  10   9 7358.51 564.106   2 
   1 -10  -9 7882.60 609.358   3 
   1  10   9 7100.88 600.570   3 
   1  10  -9 7483.94 358.345   3 
  -1 -10  -9 8338.70 625.822   3 
   1 -10  -9 7104.02 396.882   4 
  -1  10   9 7030.93 609.045   2 
  -1 -10   9 8145.62 574.917   5 
  -1 -10  10 15990.7 744.251   4 
   1 -10 -10 16625.6 635.667   4 
  -1 -10  10 15839.5 797.635   5 
   1  10  10 15119.9 836.721   2 
  -1 -10 -10 17323.8 920.319   3 
   1  10  10 14746.2 877.450   3 
   1  10 -10 15339.5 506.114   3 
  -1  10  10 16459.6 946.021   2 
   1 -10 -11 222.881 116.897   4 
   1  10  11 462.598 238.852   3 
   1  10 -11 258.331 78.3125   3 
   1  10  11 321.256 197.462   2 
  -1 -10  11 207.286 165.028   5 
  -1  10  11 25.0549 178.628   2 
  -1 -10  11 584.130 203.391   4 
  -1 -10  12 39045.5 1297.98   4 
   1 -10  12 41554.6 1333.59   5 
   1  10  12 37113.8 1506.92   3 
   1  10 -12 37468.3 819.245   3 
  -1 -10  12 37313.0 1268.79   5 
   1 -10 -12 42293.2 1143.82   4 
   1  10 -13 2497.48 177.448   3 
  -1  10 -13 3229.69 405.777   1 
   1  10  13 2690.68 432.086   3 
   1 -10 -13 2917.69 301.660   4 
  -1 -10  13 2694.63 367.221   4 
   1 -10  13 3565.15 384.104   5 
  -1 -10  14 41702.7 1438.21   4 
  -1  10 -14 40981.6 1479.53   1 
   1  10  14 40053.9 1625.36   3 
   1  10 -14 39003.1 803.424   3 
   1 -10  14 39516.2 1315.75   5 
   1 -10 -14 40056.3 1209.36   4 
  -1 -10  15 1808.86 347.424   4 
   1  10 -15 1344.57 127.913   3 
   1  10 -15 1151.14 222.169   1 
   1 -10  15 1756.34 317.314   4 
  -1  10 -15 1016.62 233.274   1 
   1  10  15 948.790 304.824   3 
   1 -10  15 1379.22 256.831   5 
   1 -10  16 8698.06 591.365   5 
   1  10 -16 8611.85 318.076   3 
   1  10 -16 8480.54 319.397   3 
  -1 -10  16 8351.32 671.497   4 
   1  10  16 8751.72 781.141   3 
   1 -10  16 9202.21 704.751   4 
  -1  10 -16 8872.57 684.763   1 
  -1 -10  17 1428.30 332.326   4 
   1  10 -17 1219.42 119.425   3 
  -1  10 -17 1514.63 287.387   1 
   1 -10  17 2079.13 304.201   5 
   1  10  17 1172.63 323.332   3 
   1  10 -17 1216.35 120.572   3 
   1  10 -18 8990.24 319.629   3 
  -1 -10  18 9231.38 741.733   4 
  -1  10 -18 10694.7 785.330   1 
   1  10  18 10080.9 874.286   3 
   1 -10  18 10902.1 653.454   5 
   1  10 -18 9124.63 319.445   3 
   1 -10  18 10439.6 801.196   4 
   1  10 -19 1141.39 109.303   3 
   1 -10  19 1403.31 365.554   4 
  -1 -10  19 1057.87 304.794   4 
   1 -10  19 1456.28 258.489   5 
  -1  10 -19 701.251 244.543   1 
  -1  10 -20 17311.6 1035.94   1 
   1 -10  20 18188.4 835.805   5 
   1 -10  20 17236.5 1074.32   4 
  -1 -10  20 17964.1 1100.31   4 
  -1 -10  21 255.663 279.544   4 
   1 -10  21 239.725 248.590   4 
   1 -10  21 10.3473 125.598   5 
  -1  10 -21-216.025 197.113   1 
  -1 -10  22 12888.7 970.890   4 
  -1  10 -22 12265.3 904.523   1 
   1  10 -22 12549.0 773.655   1 
   1 -10  22 12343.0 961.263   4 
  -1 -10  23 626.759 297.428   4 
  -1  10 -23 524.687 282.442   1 
   1  10 -23 79.6632 184.903   1 
   1 -10  23 653.100 246.931   4 
  -1 -10  24 1032.26 357.814   4 
   1 -10  24 864.256 310.190   4 
  -1  10 -24 928.907 304.935   1 
   1 -10  25 288.714 278.040   4 
  -1 -10  25 984.442 355.742   4 
  -1  10 -25 789.304 288.751   1 
  -1 -10  26-346.372 316.194   4 
  -1  10 -26 81.3346 193.690   1 
   1 -10  26 238.174 244.552   4 
   1 -10  27 624.091 365.019   4 
  -1 -10  27 1373.64 408.271   4 
  -1 -11   0-3.36027 130.914   2 
   1 -11   0-43.2531 97.0270   3 
  -1 -11   0-25.0104 104.762   3 
   1  11   0 230.244 160.311   3 
   1 -11   0-42.9279 188.492   2 
  -1 -11   1 16445.8 722.639   3 
   1 -11   1 14964.8 828.196   1 
   1  11   1 16368.7 767.173   3 
  -1 -11   1 17029.0 843.513   2 
   1 -11  -1 14883.5 833.126   2 
  -1 -11  -1 16854.9 826.931   2 
   1 -11   1 15526.4 859.945   2 
   1 -11   1 14023.3 628.868   3 
  -1 -11  -1 17292.9 770.089   3 
   1 -11  -1 15461.8 709.647   3 
   1  11  -1 16767.5 742.390   3 
   1  11   2 29240.8 1089.31   3 
  -1 -11   2 30143.7 1140.93   2 
   1 -11  -2 32374.6 1254.95   2 
  -1 -11  -2 30995.8 1085.29   3 
  -1 -11   2 30411.6 983.785   3 
   1 -11   2 32387.8 1268.40   2 
   1 -11  -2 33208.4 1092.00   3 
   1 -11   2 30819.4 1198.54   1 
   1 -11   2 32098.4 934.423   3 
   1  11  -2 29599.2 981.585   3 
  -1 -11  -2 29850.9 1114.77   2 
  -1 -11  -3 57117.7 1624.98   2 
   1 -11   3 59751.0 1712.77   1 
   1 -11  -3 61305.1 1596.07   3 
   1 -11  -3 62082.4 1803.11   2 
   1 -11   3 58649.5 1299.53   3 
  -1 -11   3 62073.1 1729.82   5 
  -1 -11   3 59620.5 1420.65   3 
  -1 -11  -3 60987.0 1624.18   3 
   1 -11   3 60143.2 1785.22   2 
   1  11  -3 57079.6 1405.64   3 
  -1 -11   3 59356.7 1113.92   4 
   1  11   3 58150.1 1617.62   3 
  -1 -11   4 26224.0 854.038   3 
   1 -11  -4 25175.9 1006.24   3 
  -1 -11  -4 25885.8 1089.69   5 
  -1 -11   4 25020.2 1065.21   5 
   1  11  -4 25889.1 858.072   3 
  -1 -11  -4 26665.5 1042.86   3 
   1  11   4 24996.8 1044.57   3 
   1 -11   4 26219.4 1086.57   1 
   1 -11   4 24409.6 738.936   3 
  -1  11   4 22965.2 1088.87   2 
  -1 -11   4 25828.4 969.683   1 
  -1 -11   4 25918.4 710.487   4 
  -1 -11   5 45509.2 1075.79   4 
   1 -11   5 47634.2 1499.05   1 
   1 -11   5 45589.2 1007.23   3 
  -1 -11  -5 45195.3 1468.35   5 
   1  11  -5 46350.2 1162.94   3 
  -1 -11  -5 46973.3 1463.48   3 
   1  11   5 43964.6 1431.41   2 
   1 -11  -5 50899.1 1495.18   3 
  -1  11   5 46219.7 1584.96   2 
  -1 -11   5 45019.6 1473.18   5 
   1  11   5 45128.4 1483.83   3 
  -1 -11   5 44058.4 1317.38   1 
  -1 -11   6 28217.2 855.698   4 
   1 -11   6 29744.3 714.809   3 
   1 -11  -6 31087.3 1181.87   3 
  -1 -11   6 27275.2 1119.71   5 
  -1 -11  -6 29334.7 1153.61   3 
   1  11   6 27648.2 1122.24   2 
   1 -11   6 29678.7 1155.19   1 
  -1  11   6 31577.3 1296.27   2 
  -1 -11  -6 29576.1 1158.96   5 
   1  11  -6 27611.7 847.039   3 
   1  11   6 27963.5 1168.71   3 
  -1 -11   6 29252.6 1021.51   1 
   1  11   7 17834.3 937.136   3 
  -1 -11   7 18489.6 907.486   5 
   1 -11   7 18735.8 898.720   1 
  -1  11   7 17662.5 975.853   2 
  -1 -11  -7 18473.9 915.052   5 
  -1 -11   7 17330.5 766.190   1 
  -1 -11   7 18746.8 714.189   4 
   1  11   7 17860.2 908.330   2 
   1 -11  -7 19088.9 941.869   3 
   1 -11  -7 19128.0 601.943   4 
   1  11  -7 18644.8 648.099   3 
   1 -11   7 18056.6 482.625   3 
  -1 -11  -7 20016.7 961.779   3 
   1  11   8-88.8215 159.388   2 
  -1 -11  -8 65.8547 173.255   3 
  -1 -11  -8-73.0040 166.831   5 
   1 -11  -8-109.224 133.289   3 
  -1 -11   8 214.743 144.135   4 
  -1 -11   8 198.165 185.374   5 
  -1 -11   8 167.086 129.065   1 
  -1  11   8-165.701 182.644   2 
   1  11  -8 75.6965 88.2319   3 
   1 -11  -8 47.1879 75.4269   4 
   1  11   8 171.951 188.068   3 
   1 -11  -9 35091.2 939.108   4 
  -1 -11  -9 37056.2 1396.37   3 
   1 -11  -9 38982.8 1417.28   3 
  -1 -11  -9 36885.6 1308.59   5 
   1  11   9 35463.9 1334.86   2 
   1  11  -9 35342.5 865.968   3 
  -1 -11   9 36128.9 1299.66   5 
   1  11   9 33351.8 1374.32   3 
  -1 -11   9 34526.5 1104.62   4 
  -1  11   9 35184.2 1430.15   2 
  -1 -11  10 15676.4 840.727   5 
  -1 -11  10 15284.9 749.726   4 
   1 -11 -10 14620.8 810.527   5 
   1  11  10 15935.3 896.088   2 
  -1 -11 -10 15746.8 833.179   5 
   1 -11 -10 14525.5 592.845   4 
   1  11 -10 14753.8 511.352   3 
  -1  11  10 13683.2 900.809   2 
   1  11  10 15993.4 954.490   3 
   1  11  11 32546.4 1397.08   3 
   1 -11  11 28212.7 1147.92   5 
   1 -11 -11 27918.3 892.173   4 
  -1 -11 -11 32105.5 1203.41   5 
  -1  11 -11 30657.3 1248.40   1 
  -1  11  11 26479.4 1289.98   2 
  -1 -11  11 29880.7 1179.65   5 
   1  11  11 31620.5 1296.63   2 
   1  11 -11 29940.2 727.293   3 
   1 -11 -11 26916.1 1124.89   5 
  -1 -11  11 30574.9 1105.04   4 
   1 -11 -12 18730.0 913.220   5 
   1  11  12 20586.5 1127.94   3 
  -1 -11  12 19428.9 899.288   4 
  -1 -11  12 18081.3 906.606   5 
   1 -11 -12 18811.5 730.051   4 
   1 -11  12 18621.2 925.466   5 
  -1  11 -12 18253.4 974.457   1 
   1  11 -12 18990.8 536.136   3 
   1  11  12 18193.1 1003.78   2 
  -1  11  12 18345.2 1081.25   2 
  -1 -11  13 220.542 157.079   4 
   1 -11 -13-54.9117 165.966   5 
   1  11  13 134.712 201.219   3 
  -1  11  13-177.491 282.640   2 
   1 -11 -13 144.318 120.488   4 
   1 -11  13 87.0138 142.487   5 
  -1  11 -13-188.556 225.047   1 
   1  11 -13-35.7939 50.3727   3 
   1  11  13-63.1396 241.775   2 
   1 -11 -14 6669.08 476.947   4 
   1  11  14 6832.24 689.088   3 
   1 -11  14 6846.34 568.943   5 
   1 -11 -14 6556.21 544.154   5 
  -1  11 -14 6352.55 594.497   1 
   1  11 -14 5924.87 252.291   3 
  -1 -11  14 6113.15 561.366   4 
   1 -11 -15 13070.3 752.260   5 
  -1 -11  15 12396.9 800.008   4 
  -1  11 -15 12767.4 836.438   1 
   1 -11  15 12979.3 757.972   5 
   1 -11  15 12377.0 794.015   4 
   1  11  15 11400.7 884.181   3 
  -1  11 -16 898.429 316.566   1 
   1 -11 -16 1711.38 297.089   5 
   1 -11  16 1148.99 274.197   5 
   1 -11  16 1684.02 365.382   4 
  -1 -11  16 1419.70 335.272   4 
   1  11  16 2053.93 417.352   3 
   1 -11 -17 45750.1 1457.28   5 
  -1 -11  17 45660.5 1662.99   4 
  -1  11 -17 43101.6 1647.75   1 
   1 -11  17 46298.1 1697.56   4 
   1  11  17 42714.9 1843.17   3 
   1 -11  17 45182.6 1474.21   5 
   1 -11 -18 9575.29 635.876   5 
   1 -11  18 9765.25 777.645   4 
   1  11  18 7887.67 795.294   3 
   1 -11  18 8436.18 618.945   5 
  -1  11 -18 8308.69 730.592   1 
  -1 -11  18 8042.93 708.642   4 
  -1 -11  19 1616.01 348.404   4 
   1 -11  19 1624.28 290.986   5 
  -1  11 -19 922.820 263.479   1 
   1 -11  19 1050.64 302.511   4 
   1 -11 -19 1662.12 296.338   5 
   1 -11  20 5217.19 613.528   4 
  -1  11 -20 3890.23 516.961   1 
   1 -11 -20 4043.67 420.717   5 
  -1 -11  20 4534.30 570.842   4 
   1 -11  20 4839.59 468.525   5 
   1  11 -21-282.553 192.826   1 
  -1 -11  21 306.963 221.644   4 
   1 -11  21-74.3334 122.911   5 
   1 -11  21 49.9781 173.967   4 
  -1  11 -21-461.391 293.732   1 
   1  11 -22 1343.07 285.528   1 
   1 -11  22 1719.88 410.598   4 
  -1  11 -22 963.701 313.120   1 
  -1 -11  22 1280.35 366.004   4 
   1 -11  23 4736.78 635.171   4 
  -1  11 -23 5429.32 625.043   1 
  -1 -11  23 5063.23 658.658   4 
  -1  11 -24 8380.53 779.913   1 
   1 -11  24 7840.55 817.266   4 
  -1 -11  24 8597.14 850.454   4 
  -1  11 -25 982.834 325.100   1 
  -1 -11  25 1802.77 446.884   4 
   1 -11  25 1723.76 428.112   4 
  -1  11 -26 5857.17 699.879   1 
   1 -11  26 4659.36 672.397   4 
  -1 -11  26 5180.80 731.319   4 
  -1 -11  27 3843.25 634.506   4 
   1 -11  27 3968.74 623.915   4 
  -1 -12   0 99.7144 116.300   2 
   1  12   0 71.7597 107.778   3 
   1 -12   0 42.0605 134.159   2 
   1 -12   0 59.7387 98.8822   3 
  -1 -12   0-92.1937 123.644   3 
  -1 -12   1 1316.68 216.717   3 
  -1 -12   1 1209.70 278.466   5 
   1  12   1 1061.39 210.560   3 
  -1 -12   1 1211.02 247.400   2 
  -1 -12  -1 1382.08 242.184   3 
   1 -12  -1 1266.88 211.258   3 
   1 -12   1 1210.52 197.639   3 
   1 -12   1 1132.81 250.777   1 
   1  12  -1 1125.72 208.793   3 
   1 -12   1 1467.55 284.131   2 
   1 -12  -1 1046.80 243.431   2 
  -1 -12  -1 924.906 203.672   2 
  -1 -12   2 1730.06 248.198   3 
   1 -12  -2 1120.23 249.652   2 
  -1 -12  -2 1815.24 286.165   3 
  -1 -12  -2 1663.92 287.636   2 
   1 -12   2 1169.73 187.505   3 
  -1 -12   2 1933.86 304.869   2 
   1 -12   2 1383.02 281.295   1 
   1 -12  -2 1009.01 210.668   3 
  -1 -12   2 2122.14 351.979   5 
   1 -12   2 1144.92 278.462   2 
   1  12  -2 1554.07 246.613   3 
   1  12   2 1820.26 291.708   3 
  -1 -12  -2 1522.58 305.215   5 
   1 -12   3 1332.87 194.088   3 
  -1 -12  -3 1594.76 293.672   5 
   1  12   3 1664.29 294.905   3 
  -1 -12   3 1816.06 328.268   5 
   1 -12  -3 1533.70 302.865   2 
   1 -12   3 1446.55 273.355   1 
  -1 -12  -3 1875.55 302.714   2 
   1  12  -3 1616.11 240.383   3 
  -1 -12  -3 1584.52 267.559   3 
   1 -12  -3 1595.00 253.723   3 
   1 -12   3 1513.35 315.742   2 
  -1 -12   3 1697.39 246.776   3 
   1 -12   4 19053.8 673.046   3 
   1 -12  -4 19015.2 894.814   3 
  -1 -12   4 18300.3 737.655   3 
  -1 -12  -4 19124.6 909.793   3 
  -1 -12   4 18560.0 859.269   1 
  -1 -12  -4 18202.2 942.770   5 
  -1 -12   4 18311.3 590.392   4 
  -1 -12   4 18582.6 962.679   5 
   1 -12   4 18843.7 965.379   1 
   1  12  -4 18265.9 747.693   3 
   1 -12   4 19415.7 1026.98   2 
   1  12   4 18211.9 914.802   3 
   1 -12   5 113.511 185.123   1 
   1  12  -5 64.1354 121.531   3 
  -1  12   5 82.1768 171.190   2 
   1 -12   5 72.8403 84.8733   3 
  -1 -12  -5 253.365 191.439   5 
   1  12   5-171.347 144.009   3 
   1 -12  -5 81.4731 123.056   3 
  -1 -12  -5 214.131 167.590   3 
  -1 -12   5 444.171 255.228   5 
  -1 -12   5 215.689 111.543   4 
  -1 -12   5 34.3713 119.363   1 
   1 -12   6 18696.3 945.807   1 
   1  12   6 18719.2 966.211   3 
  -1 -12  -6 19580.9 978.279   5 
  -1 -12  -6 20162.2 973.901   3 
  -1 -12   6 18923.3 691.503   4 
  -1 -12   6 19565.2 985.494   5 
   1  12  -6 18815.0 707.642   3 
   1  12   6 18102.5 940.564   2 
  -1  12   6 18577.5 1029.88   2 
   1 -12  -6 20773.3 981.024   3 
  -1 -12   6 19260.6 865.338   1 
   1 -12   6 18520.4 584.465   3 
   1  12  -7 440.421 138.948   3 
  -1 -12  -7 519.997 212.113   5 
   1 -12  -7 401.521 104.964   4 
  -1 -12   7 381.673 147.941   4 
  -1 -12   7 67.0158 141.224   1 
   1 -12   7 719.831 237.535   1 
   1  12   7 273.750 147.844   3 
  -1 -12  -7 328.736 204.867   3 
  -1 -12   7 868.092 265.685   5 
   1  12   7 0.57302 180.878   2 
   1 -12   7 475.475 97.7481   3 
   1 -12  -7 399.732 174.879   3 
  -1  12   7 295.263 201.622   2 
  -1 -12   8 7607.05 474.393   4 
   1 -12  -8 6044.57 548.268   5 
  -1 -12   8 8294.47 545.261   1 
  -1 -12   8 7276.04 588.436   5 
   1 -12  -8 6201.13 348.303   4 
   1  12  -8 7643.64 409.244   3 
   1  12   8 6719.88 588.060   2 
  -1 -12  -8 7561.70 607.981   5 
  -1  12   8 5660.53 596.997   2 
   1 -12  -8 6286.98 568.463   3 
   1  12   8 7256.96 630.166   3 
   1  12   9 253.567 191.014   2 
   1  12   9 617.735 235.797   3 
   1 -12  -9 491.161 183.601   5 
  -1 -12  -9 793.300 250.492   5 
   1 -12   9 341.244 180.273   5 
  -1 -12   9 1107.62 268.890   5 
  -1 -12   9 693.251 191.636   4 
   1 -12  -9 574.455 118.890   4 
  -1  12   9 302.663 192.321   2 
   1  12  -9 488.912 104.659   3 
  -1 -12 -10 2253.74 345.441   5 
   1 -12 -10 1711.89 204.831   4 
   1  12  10 2288.25 405.556   3 
  -1 -12  10 1676.19 328.048   5 
  -1 -12  10 2196.81 295.272   4 
   1 -12 -10 1307.24 267.284   5 
   1  12  10 1652.13 331.140   2 
   1 -12  10 1864.15 327.348   5 
   1  12 -10 2282.97 204.562   3 
  -1  12  10 1397.91 312.427   2 
   1  12  11 1734.51 322.434   2 
  -1 -12  11 2088.90 338.179   5 
  -1 -12 -11 2272.48 340.559   5 
   1  12  11 2484.70 409.701   3 
  -1  12  11 2570.28 400.727   2 
   1 -12 -11 2440.69 247.599   4 
   1  12 -11 2137.66 183.857   3 
   1 -12  11 2522.79 353.424   5 
  -1 -12  11 2389.46 319.423   4 
   1 -12 -11 2472.18 360.032   5 
  -1 -12  12 7252.66 606.688   5 
   1 -12  12 7237.11 602.896   5 
  -1  12  12 6806.09 673.577   2 
   1  12  12 8140.60 732.631   3 
   1 -12 -12 6604.64 567.486   5 
   1  12  12 6936.55 639.160   2 
  -1 -12  12 7678.33 567.408   4 
  -1 -12 -12 8129.11 629.001   5 
   1  12 -12 7329.75 318.725   3 
   1 -12 -12 7433.06 449.771   4 
   1  12  13 6110.09 608.974   2 
   1  12 -13 6208.39 265.610   3 
  -1  12  13 6704.85 695.394   2 
  -1 -12  13 7632.41 597.298   4 
   1 -12 -13 6401.23 564.398   5 
   1 -12  13 6370.54 577.004   5 
   1 -12 -13 6411.83 436.584   4 
   1  12  13 6528.37 686.625   3 
   1 -12  14 47360.0 1590.11   5 
   1 -12  14 47798.6 1621.29   4 
   1  12  14 51288.0 1845.40   2 
   1 -12 -14 47316.9 1575.66   5 
  -1  12  14 48342.1 1902.40   2 
  -1  12 -14 51506.1 1757.79   1 
  -1 -12  14 52728.4 1652.41   4 
   1  12  14 50847.0 1947.60   3 
   1  12 -14 48860.3 821.596   3 
  -1  12  15 852.231 374.674   2 
   1  12  15 1606.96 462.665   3 
   1 -12 -15 720.599 242.544   5 
   1 -12  15 1297.43 345.013   4 
   1  12  15 913.192 350.123   2 
  -1 -12  15 1227.46 328.647   4 
  -1  12 -15 267.477 239.690   1 
   1 -12  15 427.755 253.518   5 
   1  12  16 59587.7 2175.32   3 
  -1 -12  16 59659.4 1872.49   4 
  -1  12 -16 53589.7 1859.84   1 
   1 -12 -16 54191.5 1687.01   5 
   1 -12  16 54972.1 1838.38   4 
   1 -12  16 52502.1 1687.09   5 
   1  12  17 5024.35 662.076   3 
  -1 -12  17 4140.61 514.754   4 
   1 -12 -17 3959.74 458.892   5 
  -1  12 -17 4681.43 562.830   1 
   1 -12  17 5118.55 513.205   5 
   1 -12  17 3840.15 519.433   4 
   1 -12 -18 11883.3 747.058   5 
   1  12  18 10899.1 956.216   3 
  -1  12 -18 11441.6 847.272   1 
   1 -12  18 11823.2 759.370   5 
   1 -12  18 10694.1 826.212   4 
  -1 -12  18 11148.0 830.863   4 
  -1 -12  19 1176.66 330.047   4 
   1 -12  19 1119.00 290.747   4 
   1 -12 -19 1250.52 252.040   5 
  -1  12 -19 1163.56 314.990   1 
   1 -12  19 1358.10 282.621   5 
  -1 -12  20 8321.58 765.612   4 
  -1  12 -20 7193.86 691.596   1 
   1 -12  20 7905.07 618.296   5 
   1 -12 -20 9086.99 645.830   5 
   1 -12  20 8115.06 764.360   4 
   1 -12  21 282.977 278.147   4 
   1 -12 -21 590.989 201.817   5 
  -1 -12  21 242.687 211.278   4 
   1 -12  21 73.9989 155.541   5 
  -1  12 -21-244.375 256.475   1 
  -1  12 -22 5345.28 623.230   1 
   1 -12  22 5561.21 667.230   4 
  -1 -12  22 5709.62 678.883   4 
   1 -12  23 851.029 262.523   4 
  -1  12 -23 576.758 212.846   1 
  -1 -12  23 1166.92 355.087   4 
   1 -12  24 462.356 264.375   4 
  -1  12 -24 134.950 205.675   1 
  -1 -12  25 1205.88 393.229   4 
  -1  12 -25 589.837 244.846   1 
   1 -12  25 899.111 339.962   4 
  -1 -12  26 931.623 337.003   4 
   1 -12  26 1034.76 322.178   4 
  -1 -12  27 45.7025 293.865   4 
  -1 -13   0 66.6246 118.260   3 
   1  13   0 369.169 173.378   3 
   1 -13   0 58.8728 149.638   2 
  -1 -13   0 127.924 133.498   2 
  -1 -13   0 254.626 205.808   5 
   1 -13   0 249.858 147.844   3 
  -1 -13  -1 16601.8 940.786   5 
  -1 -13   1 17277.0 949.648   5 
   1 -13  -1 17987.9 824.011   3 
   1  13   1 16331.0 835.722   3 
   1 -13  -1 17469.9 987.252   2 
   1 -13   1 17657.5 968.185   1 
   1 -13   1 17216.0 760.354   3 
  -1 -13   1 16157.6 904.754   2 
   1 -13   1 16991.8 988.573   2 
   1  13  -1 15910.8 781.717   3 
  -1 -13   1 16776.7 787.681   3 
  -1 -13  -1 16815.2 908.657   2 
  -1 -13  -1 16752.7 823.422   3 
   1  13  -2 694.781 186.921   3 
   1 -13   2 562.586 150.200   3 
  -1 -13   2 142.993 128.147   2 
   1 -13  -2 908.731 256.781   2 
  -1 -13   2 643.669 231.822   5 
   1  13   2 178.883 154.375   3 
  -1 -13  -2 416.034 152.388   3 
   1 -13  -2 442.613 156.580   3 
   1 -13   2 301.174 166.754   1 
  -1 -13  -2 593.205 225.210   5 
  -1 -13  -2 381.874 165.143   2 
  -1 -13   2 362.585 153.195   3 
   1  13  -3 2063.67 277.489   3 
  -1 -13   3 1925.72 347.975   5 
   1  13   3 1374.53 297.983   3 
  -1 -13  -3 2012.31 336.652   2 
  -1 -13   3 1795.69 285.891   3 
   1 -13  -3 1874.91 301.323   3 
   1 -13  -3 1584.65 307.394   2 
  -1 -13  -3 1727.97 292.849   3 
  -1 -13   3 1494.66 301.130   2 
   1 -13   3 2331.54 354.310   1 
   1 -13   3 1696.01 225.254   3 
  -1 -13  -3 1711.00 372.444   5 
   1  13   4 15560.9 879.634   3 
  -1 -13   4 16797.6 562.754   4 
  -1 -13   4 16731.8 944.553   5 
   1 -13   4 16761.0 661.944   3 
  -1 -13  -4 16583.9 932.391   5 
  -1 -13   4 16997.1 733.314   3 
   1 -13  -4 18058.1 896.374   3 
  -1 -13   4 15728.2 830.802   1 
  -1 -13  -4 16555.5 875.733   3 
   1 -13   4 17417.1 965.296   1 
   1  13  -4 16328.5 730.983   3 
  -1 -13   5 228.091 145.974   1 
  -1 -13  -5 466.144 236.136   5 
  -1 -13   5 192.559 212.139   5 
   1 -13   5 65.2579 86.8732   3 
   1 -13  -5 397.010 183.330   3 
  -1 -13   5 220.225 98.1408   4 
   1  13  -5 177.140 127.325   3 
  -1 -13  -5 242.977 159.613   3 
  -1 -13   5 160.713 140.338   3 
   1 -13   5 274.435 193.145   1 
   1  13   5 214.973 171.237   3 
  -1 -13   6 12665.5 733.861   1 
  -1 -13   6 12548.9 558.733   4 
  -1 -13  -6 12312.4 789.000   3 
   1  13  -6 12274.6 596.056   3 
  -1  13   6 13034.8 884.530   2 
   1  13   6 12707.5 835.502   3 
   1 -13   6 11649.3 785.254   1 
   1 -13   6 12256.6 494.579   3 
  -1 -13   6 12244.7 812.100   5 
  -1 -13  -6 13490.2 844.556   5 
   1 -13  -6 12346.1 811.774   5 
   1 -13  -6 13518.2 819.104   3 
  -1 -13   7 36833.3 1269.52   1 
   1 -13   7 37574.7 1459.44   5 
   1 -13   7 37153.1 868.849   3 
   1 -13  -7 39599.3 897.212   4 
   1 -13  -7 35840.2 1416.69   5 
   1 -13   7 38675.9 1435.53   1 
  -1 -13   7 35765.5 1412.82   5 
   1  13   7 38866.7 1510.63   3 
  -1 -13  -7 38112.1 1446.19   5 
  -1  13   7 37659.7 1551.61   2 
  -1 -13   7 36919.5 1067.39   4 
   1  13  -7 37797.4 1050.64   3 
   1  13   7 37701.3 1447.69   2 
  -1 -13   8 7169.64 475.429   4 
   1  13   8 6537.08 630.003   3 
  -1 -13  -8 6222.59 601.653   5 
   1  13  -8 7521.59 423.476   3 
   1 -13   8 5909.31 578.130   5 
   1 -13  -8 6197.21 572.189   5 
   1  13   8 7424.96 646.254   2 
  -1 -13   8 6914.47 621.202   5 
  -1 -13   8 6526.90 516.498   1 
   1 -13  -8 6539.15 347.704   4 
  -1  13   8 6320.66 658.338   2 
  -1 -13  -9 9585.74 712.700   5 
   1 -13  -9 9906.37 446.202   4 
   1  13   9 9942.52 758.476   2 
   1  13   9 9925.62 781.508   3 
   1 -13   9 9892.27 729.117   5 
  -1  13   9 9654.17 799.434   2 
   1  13  -9 9956.47 466.643   3 
  -1 -13   9 9087.44 706.347   5 
  -1 -13   9 9454.86 567.285   4 
   1 -13  -9 9607.87 718.928   5 
   1  13 -10 6490.60 358.237   3 
   1 -13 -10 7237.18 631.306   5 
  -1 -13  10 6651.28 502.109   4 
  -1 -13 -10 5932.07 576.189   5 
   1 -13  10 6987.41 613.620   5 
  -1 -13  10 6867.42 621.333   5 
   1  13  10 6149.94 615.445   2 
  -1  13  10 6774.43 685.919   2 
   1 -13 -10 6787.64 386.714   4 
   1  13  10 7242.04 684.327   3 
   1  13  11 4169.44 505.297   2 
  -1  13  11 3631.21 505.551   2 
  -1 -13  11 5449.14 549.643   5 
   1 -13 -11 4292.82 488.869   5 
  -1 -13 -11 4985.76 527.895   5 
   1 -13 -11 4546.96 330.487   4 
   1  13  11 5429.36 627.679   3 
   1  13 -11 5073.59 291.251   3 
  -1 -13  11 5652.56 482.275   4 
   1 -13  11 4343.93 497.194   5 
   1  13  12 118.726 234.770   2 
   1  13 -12 372.735 92.3961   3 
  -1 -13  12 554.171 235.364   4 
   1 -13 -12 907.100 298.427   5 
  -1 -13 -12 606.045 268.484   5 
  -1  13  12 204.809 235.223   2 
   1 -13 -12 618.319 178.882   4 
  -1 -13  12 449.757 255.420   5 
   1  13  12 1114.80 401.717   3 
   1 -13  12 491.736 242.683   5 
  -1 -13  13 61198.7 1761.85   4 
   1 -13  13 60527.3 1787.51   4 
   1  13  13 58651.4 2106.46   3 
   1 -13  13 58747.8 1868.78   5 
   1 -13 -13 60587.1 1854.55   5 
  -1  13  13 58357.5 2113.87   2 
  -1 -13  13 59212.4 1844.03   5 
   1  13 -13 55267.8 995.051   3 
   1  13  13 61532.4 2044.24   2 
   1  13  14 2145.00 460.212   3 
  -1  13  14 2323.96 480.079   2 
   1 -13 -14 1944.40 344.362   5 
   1  13  14 2302.67 445.833   2 
   1 -13  14 2004.99 363.311   5 
   1 -13  14 2117.70 374.963   4 
  -1 -13  14 2460.56 381.530   4 
   1 -13  15 10911.2 773.438   5 
  -1 -13  15 11746.4 820.096   4 
   1 -13  15 12477.3 814.979   4 
   1 -13 -15 10387.9 742.304   5 
   1  13  15 11309.9 938.347   3 
  -1  13  15 11571.5 955.984   2 
   1  13  15 11818.5 906.274   2 
  -1 -13  16 924.131 285.378   4 
   1  13  16 781.721 306.430   2 
  -1  13  16 703.028 322.548   2 
   1 -13 -16 406.880 230.478   5 
   1 -13  16 1281.62 311.595   5 
   1  13  16 1310.13 383.335   3 
   1 -13  16 410.740 229.399   4 
   1  13  17 7572.51 753.011   2 
  -1 -13  17 7079.27 649.449   4 
   1  13  17 7453.89 803.442   3 
   1 -13 -17 7268.44 624.986   5 
   1 -13  17 6818.18 640.025   4 
   1 -13  17 7665.39 641.771   5 
  -1  13  17 6745.67 764.916   2 
  -1  13 -17 7743.25 700.217   1 
   1 -13 -18 446.191 202.030   5 
  -1 -13  18 665.939 250.979   4 
   1  13  18 75.9818 196.863   2 
   1 -13  18 545.102 234.994   4 
  -1  13  18 120.924 271.298   2 
   1 -13  18 326.682 208.778   5 
  -1  13 -18-259.467 267.983   1 
  -1 -13  19 4749.13 584.387   4 
   1 -13  19 3760.24 456.034   5 
  -1  13 -19 3579.12 499.595   1 
   1 -13 -19 4309.48 475.312   5 
   1 -13  19 3562.57 498.080   4 
  -1 -13  20 558.244 283.261   4 
   1 -13  20 319.949 236.319   4 
   1 -13 -20 480.516 207.265   5 
  -1  13 -20 350.088 251.605   1 
   1 -13  20 575.539 226.400   5 
  -1 -13  21 10040.7 874.308   4 
   1 -13 -21 10757.3 732.181   5 
   1 -13  21 10999.3 906.840   4 
   1 -13  21 9710.04 714.847   5 
  -1  13 -21 9719.21 847.290   1 
  -1  13 -22-5.16818 220.004   1 
   1 -13  22 208.575 224.634   4 
  -1 -13  22 237.781 268.557   4 
  -1  13 -23 20.4240 191.259   1 
  -1 -13  23 39.1224 201.956   4 
   1 -13  23 8.89650 231.206   4 
  -1  13 -24 1449.63 369.470   1 
   1 -13  24 1632.32 425.924   4 
  -1 -13  24 1656.43 422.738   4 
  -1 -13  25 6151.73 773.833   4 
   1 -13  25 5668.37 732.651   4 
   1 -13  26 64.2845 236.556   4 
  -1 -13  26 71.4876 264.981   4 
   1  14   0-126.791 143.277   3 
   1 -14   0-48.3168 112.165   3 
  -1 -14   0 42.4638 163.135   2 
  -1 -14   0 33.0994 133.551   3 
  -1 -14   0 209.492 226.780   5 
   1  14   1 152.370 141.203   3 
  -1 -14   1 474.348 232.199   2 
  -1 -14  -1 567.943 213.422   2 
   1  14  -1 386.833 146.444   3 
   1 -14   1 308.258 130.521   3 
  -1 -14  -1 803.953 223.585   3 
   1 -14  -1 580.828 203.233   3 
  -1 -14  -1 874.541 300.259   5 
  -1 -14   1 560.734 222.587   5 
  -1 -14   1 515.450 190.502   3 
   1 -14  -2 5370.48 482.732   3 
  -1 -14   2 5635.26 462.251   3 
  -1 -14  -2 4960.16 516.754   2 
   1 -14  -2 5066.82 538.898   5 
  -1 -14  -2 5793.10 592.020   5 
   1 -14   2 5314.36 415.780   3 
   1  14  -2 5670.16 472.747   3 
  -1 -14   2 5170.33 531.568   2 
   1  14   2 4967.16 484.457   3 
  -1 -14   2 5398.93 562.390   5 
  -1 -14  -2 6039.31 525.859   3 
   1  14   3 2430.53 353.622   3 
  -1 -14  -3 3044.87 444.182   5 
   1  14  -3 2403.15 309.229   3 
   1 -14   3 1558.33 356.618   1 
  -1 -14  -3 2377.17 375.401   2 
   1 -14  -3 1188.05 306.943   5 
   1 -14  -3 1361.24 262.507   3 
  -1 -14   3 2555.97 407.614   5 
  -1 -14   3 2982.96 338.373   3 
  -1 -14   3 2706.48 405.248   2 
   1 -14   3 1499.12 225.619   3 
   1 -14   3 1685.71 345.791   5 
  -1 -14  -3 2146.09 316.326   3 
   1  14  -4 826.548 204.983   3 
  -1 -14  -4 932.991 267.934   5 
  -1 -14   4 556.926 168.175   3 
   1  14   4 736.450 244.123   3 
   1 -14  -4 697.319 208.169   3 
   1 -14   4 1144.21 282.867   1 
   1 -14   4 495.959 145.331   3 
  -1 -14  -4 593.671 185.158   3 
  -1 -14   4 357.767 133.232   1 
   1 -14   4 746.831 261.797   5 
  -1 -14   4 1019.57 300.079   5 
   1 -14  -4 597.777 224.207   5 
   1  14  -5 506.145 150.903   3 
   1  14   5 360.033 186.909   3 
   1 -14  -5 200.774 166.953   5 
  -1 -14   5 724.948 189.785   3 
  -1 -14  -5 358.231 222.713   5 
  -1 -14   5 354.150 184.408   1 
   1 -14   5 66.9555 92.1734   3 
   1 -14  -5 44.8115 143.243   3 
   1 -14   5 258.520 187.683   5 
  -1 -14   5 590.336 135.976   4 
  -1 -14   5 223.319 213.333   5 
   1 -14   5 272.468 207.059   1 
  -1 -14   6 7894.95 444.184   4 
   1  14  -6 8275.13 503.456   3 
   1  14   6 8026.46 680.333   3 
   1 -14  -6 9497.61 381.220   4 
  -1 -14  -6 7759.78 672.399   5 
   1 -14  -6 8661.29 698.713   5 
  -1 -14   6 7503.81 664.601   5 
   1 -14   6 9671.84 465.353   3 
  -1  14   6 9207.94 783.455   2 
   1 -14   6 9679.44 725.751   1 
  -1 -14   6 7309.79 586.410   1 
   1 -14   6 9508.89 748.606   5 
   1  14   7-112.910 167.753   3 
   1 -14   7 110.182 76.5318   3 
   1  14  -7 137.894 93.7659   3 
  -1 -14   7-6.49179 92.6772   4 
  -1  14   7-246.253 283.812   2 
   1 -14  -7 76.0709 190.591   5 
   1 -14  -7 68.7520 70.3434   4 
   1 -14   7-120.640 186.057   5 
   1 -14   7 170.186 216.110   1 
  -1 -14   7 29.7256 176.870   5 
  -1 -14   7 194.171 178.132   1 
  -1 -14  -7 284.794 215.371   5 
   1  14  -8 33528.2 1000.63   3 
  -1 -14   8 36449.2 1311.61   1 
   1 -14  -8 33510.8 1427.09   5 
  -1 -14   8 34823.7 1450.02   5 
   1 -14   8 37418.8 1496.82   5 
   1  14   8 34992.6 1504.32   3 
   1 -14   8 37203.7 1445.82   1 
   1 -14  -8 36708.6 866.142   4 
  -1 -14  -8 37320.3 1490.98   5 
   1  14   8 33221.9 1429.77   2 
  -1 -14   8 36090.7 1102.56   4 
  -1  14   8 34442.2 1558.34   2 
  -1 -14  -9 785.225 303.422   5 
   1  14  -9 351.528 147.037   3 
  -1 -14   9 857.798 324.667   5 
   1  14   9-173.220 218.592   2 
   1 -14   9 335.925 292.939   5 
   1  14   9 916.240 363.196   3 
  -1 -14   9 491.522 203.054   4 
  -1  14   9-17.9627 211.200   2 
   1 -14  -9 479.672 257.198   5 
   1 -14  -9 206.793 108.852   4 
  -1 -14   9 1110.48 267.158   1 
   1  14 -10 45033.6 1076.16   3 
  -1 -14 -10 46905.8 1678.87   5 
   1 -14  10 46805.1 1703.08   5 
  -1 -14  10 45048.5 1366.10   4 
   1  14  10 43908.4 1772.99   3 
  -1 -14  10 44458.6 1654.64   5 
   1 -14 -10 47964.6 1103.77   4 
   1  14  10 46075.3 1738.62   2 
   1 -14 -10 45172.5 1669.17   5 
  -1  14  10 49059.7 1908.05   2 
   1 -14 -11 5068.66 543.727   5 
  -1 -14 -11 6225.68 606.520   5 
   1  14  11 5410.93 651.064   3 
   1  14  11 5646.70 611.259   2 
  -1  14  11 5143.90 638.259   2 
  -1 -14  11 5504.60 586.146   5 
   1  14 -11 5240.13 309.841   3 
  -1 -14  11 5632.40 478.428   4 
   1 -14  11 4896.52 550.394   5 
   1 -14 -11 5113.05 348.388   4 
   1  14 -12 1504.61 155.048   3 
   1 -14 -12 1968.07 374.083   5 
  -1 -14  12 1283.54 268.330   4 
   1 -14  12 2280.28 388.393   5 
   1  14  12 1706.02 405.460   3 
   1  14  12 1056.53 289.814   2 
  -1 -14  12 1793.41 354.368   5 
   1 -14  12 1911.98 307.004   4 
  -1 -14 -12 1478.40 318.985   5 
  -1  14  12 1859.97 416.123   2 
   1 -14  13 5400.41 578.537   5 
  -1 -14  13 7305.89 587.012   4 
   1  14 -13 6144.44 258.569   3 
   1  14  13 7966.30 785.765   3 
  -1  14  13 6374.45 727.291   2 
  -1 -14  13 7037.03 641.724   5 
   1 -14 -13 5322.44 556.208   5 
   1  14  13 7080.98 697.552   2 
   1 -14  13 5545.03 530.341   4 
   1 -14  14 926.034 271.450   5 
   1 -14  14 1266.76 285.477   4 
   1  14  14 549.807 282.459   3 
   1 -14 -14 1091.98 282.856   5 
  -1  14  14 727.604 313.686   2 
  -1 -14  14 1144.87 283.943   4 
   1  14  14 799.739 302.648   2 
  -1 -14  15 2616.18 392.974   4 
   1 -14  15 2523.42 384.502   4 
   1  14  15 2451.93 445.477   2 
   1 -14  15 2597.77 407.629   5 
   1  14  15 2836.33 491.931   3 
   1 -14 -15 2592.42 400.079   5 
  -1  14  15 3135.57 528.556   2 
  -1 -14  16 402.643 222.111   4 
   1 -14  16 1325.62 298.684   4 
   1  14  16 218.346 218.232   3 
  -1  14  16 486.410 242.566   2 
   1 -14 -16 717.697 239.761   5 
   1  14  16 292.750 202.603   2 
   1 -14  16 927.248 259.508   5 
   1  14  17 1945.91 446.508   3 
  -1 -14  17 1921.78 357.583   4 
   1 -14  17 961.230 267.820   4 
   1 -14  17 1509.53 338.644   5 
   1 -14 -17 1840.13 337.513   5 
   1  14  17 1373.30 361.265   2 
  -1  14  17 1936.65 441.724   2 
   1 -14  18 3197.47 475.179   4 
   1  14  18 2503.43 481.098   2 
   1 -14 -18 3622.56 460.101   5 
  -1  14  18 3226.12 577.956   2 
   1 -14  18 3749.90 497.215   5 
  -1 -14  18 2693.16 445.024   4 
   1  14  19 349.216 285.005   2 
  -1  14  19 392.614 347.205   2 
   1 -14  19 1141.85 372.078   4 
   1 -14 -19 271.519 198.844   5 
   1 -14  19 795.031 260.778   5 
  -1 -14  19 77.1921 181.521   4 
   1 -14 -20 12757.3 837.286   5 
   1 -14  20 12781.5 969.187   4 
   1 -14  20 12245.8 841.516   5 
   1  14  20 12943.5 1070.00   2 
  -1 -14  20 11631.3 905.341   4 
  -1  14  20 11715.6 1075.24   2 
  -1 -14  21 529.322 212.815   4 
  -1  14 -21 124.022 231.225   1 
   1  14  21 283.925 266.143   2 
  -1  14  21 482.945 302.479   2 
   1 -14 -21 531.490 229.439   5 
   1 -14  21 507.481 218.005   4 
   1 -14  21 463.946 222.218   5 
  -1 -14  22 5997.98 710.441   4 
  -1  14  22 4144.75 657.614   2 
   1  14  22 4631.00 694.985   2 
  -1  14 -22 6299.68 694.829   1 
   1 -14  22 4890.41 631.003   4 
   1 -14  23 261.057 247.152   4 
  -1 -14  23 290.608 213.114   4 
   1  14  23 835.549 340.929   2 
  -1  14 -23 377.148 236.244   1 
   1 -14  24 2965.71 541.725   4 
  -1 -14  24 2222.05 449.566   4 
  -1 -14  25 287.918 225.833   4 
   1 -14  25-268.818 257.439   4 
   1  15   0 370.679 216.882   3 
   1 -15   0 186.006 164.602   3 
  -1 -15   0-177.987 123.928   3 
   1 -15   0 386.179 282.595   5 
   1  15  -1 31506.3 1209.12   3 
   1 -15  -1 31883.0 1202.35   3 
  -1 -15   1 33396.7 1223.97   3 
  -1 -15  -1 32218.2 1249.98   3 
   1  15   1 32769.5 1286.45   3 
   1 -15   1 32820.4 1151.59   3 
  -1 -15   1 31529.2 1413.63   5 
  -1 -15  -1 31025.6 1414.00   5 
   1 -15  -1 30103.5 1390.08   5 
   1 -15   1 30650.4 1401.30   5 
  -1 -15   2 8478.82 740.453   5 
   1  15  -2 8100.93 589.652   3 
   1  15   2 9109.90 691.949   3 
  -1 -15   2 8214.97 585.551   3 
   1 -15   2 9115.25 575.614   3 
   1 -15  -2 9478.91 663.326   3 
  -1 -15  -2 8524.22 733.520   5 
  -1 -15  -2 8208.54 636.739   3 
   1 -15  -2 7933.68 714.086   5 
   1 -15   2 8970.05 748.473   5 
   1 -15  -3 27525.6 1164.99   3 
   1 -15  -3 25531.6 1268.72   5 
  -1 -15   3 29237.7 1085.98   3 
   1 -15   3 25875.3 951.889   3 
  -1 -15  -3 27944.8 1321.80   5 
  -1 -15   3 26356.1 1205.28   1 
   1  15  -3 28292.4 1084.81   3 
   1  15   3 25134.6 1190.58   3 
   1 -15   3 24919.6 1259.09   5 
  -1 -15   3 27114.1 1309.02   5 
   1 -15   4 6380.22 633.989   5 
  -1 -15   4 6169.96 563.877   1 
   1 -15   4 5571.36 420.325   3 
  -1 -15   4 7364.67 524.641   3 
   1  15  -4 6177.60 496.127   3 
   1  15   4 6341.00 609.990   3 
   1 -15  -4 6733.92 655.525   5 
  -1 -15  -4 7172.35 684.268   5 
  -1 -15   4 6330.17 655.612   5 
  -1 -15   5 19537.0 838.208   3 
  -1 -15  -5 20984.1 1142.32   5 
   1  15  -5 19591.2 848.168   3 
   1 -15  -5 16488.6 1021.24   5 
  -1 -15   5 19722.3 1007.56   1 
   1 -15   5 16988.9 706.685   3 
  -1 -15   5 20995.7 1143.78   5 
   1 -15   5 18388.5 1075.28   5 
   1  15   5 19330.6 1075.79   3 
   1 -15  -6 315.247 220.837   5 
  -1 -15  -6 754.342 279.464   5 
   1  15   6 229.949 218.290   3 
   1 -15   6 546.829 144.460   3 
  -1 -15   6 320.853 118.833   4 
   1 -15  -6 333.090 78.2150   4 
  -1 -15   6 802.365 267.948   5 
   1  15  -6 440.882 141.509   3 
   1 -15   6 425.724 222.679   5 
  -1 -15   6 486.393 199.978   1 
   1 -15   7 6497.48 649.982   5 
   1  15   7 4453.07 527.437   3 
   1 -15   7 5359.92 336.631   3 
   1 -15  -7 5246.15 277.544   4 
  -1 -15  -7 4879.17 572.491   5 
  -1  15   7 5393.84 626.121   2 
  -1 -15   7 5368.00 510.961   1 
  -1 -15   7 5037.41 376.662   4 
   1  15  -7 5253.54 403.364   3 
  -1 -15   7 5387.32 578.005   5 
   1 -15  -7 5016.10 576.263   5 
   1  15   8 6948.18 683.659   3 
  -1 -15   8 6469.03 557.311   1 
  -1 -15  -8 5527.51 603.349   5 
  -1 -15   8 6340.55 447.232   4 
   1 -15   8 6011.86 629.041   5 
   1  15  -8 6376.32 429.244   3 
   1 -15  -8 6531.97 638.353   5 
  -1  15   8 5154.96 609.227   2 
   1 -15  -8 5597.43 299.534   4 
  -1 -15   8 5995.91 630.712   5 
  -1 -15   9 11158.4 622.784   4 
   1  15   9 9903.57 839.835   3 
   1 -15  -9 11309.9 446.911   4 
  -1  15   9 11217.0 906.983   2 
   1 -15  -9 10668.8 818.018   5 
  -1 -15  -9 10701.7 821.373   5 
  -1 -15   9 11069.8 724.404   1 
   1  15   9 9607.75 783.278   2 
   1 -15   9 13069.8 910.042   5 
   1  15  -9 10280.3 521.109   3 
  -1 -15   9 10753.2 829.781   5 
   1  15 -10 283.455 112.379   3 
   1 -15 -10 612.744 282.652   5 
  -1  15  10-92.2187 298.209   2 
  -1 -15 -10 538.779 284.114   5 
  -1 -15  10 378.744 229.466   5 
   1  15  10-136.303 225.262   3 
   1  15  10-266.723 294.446   2 
   1 -15  10 581.468 286.311   5 
   1 -15 -10 275.301 93.6758   4 
  -1 -15  10 626.513 214.246   4 
   1  15  11 19450.0 1166.45   2 
  -1 -15  11 21585.1 951.621   4 
   1  15 -11 20113.4 647.220   3 
  -1 -15  11 21269.1 1152.71   5 
  -1  15  11 21080.9 1294.23   2 
   1  15  11 19016.5 1196.90   3 
   1 -15  11 20446.4 1137.55   5 
   1 -15 -11 20797.0 1137.25   5 
  -1 -15 -11 18950.3 1096.63   5 
   1 -15  11 21045.3 982.109   4 
   1  15  12 8264.06 808.968   3 
   1 -15 -12 8607.28 740.381   5 
   1  15 -12 8221.53 362.432   3 
   1 -15  12 9210.86 660.438   4 
  -1 -15 -12 8572.92 733.694   5 
   1  15  12 7724.63 757.122   2 
   1 -15  12 9015.22 755.258   5 
  -1  15  12 9948.41 916.461   2 
  -1 -15  12 8375.51 723.743   5 
  -1 -15  12 8933.29 632.261   4 
   1 -15  13 7384.08 688.356   5 
   1  15  13 7233.44 772.120   3 
  -1 -15  13 6048.49 621.733   5 
   1 -15 -13 7629.66 689.853   5 
   1  15  13 7419.32 754.234   2 
  -1 -15  13 6950.60 577.397   4 
  -1  15  13 7800.87 820.823   2 
   1 -15  13 7705.09 617.392   4 
   1 -15  14 462.136 227.236   4 
   1 -15 -14 570.322 245.608   5 
  -1  15  14 485.900 299.907   2 
  -1 -15  14 594.836 232.903   4 
   1  15  14 432.188 284.823   2 
   1 -15  14 241.065 177.033   5 
   1  15  14 1192.23 398.644   3 
   1  15  15 1264.78 347.191   2 
  -1 -15  15 837.717 218.476   4 
  -1  15  15 1754.56 438.631   2 
   1 -15  15 1502.08 311.626   4 
   1  15  15 1453.57 364.788   3 
   1 -15 -15 1363.60 316.487   5 
   1 -15  15 1275.11 299.958   5 
   1  15  16 308.942 240.791   2 
  -1  15  16-4.22737 211.473   2 
   1  15  16-119.402 236.887   3 
   1 -15  16 76.8921 173.261   4 
   1 -15 -16 38.1427 194.797   5 
  -1 -15  16 216.774 190.230   4 
   1 -15  16 360.451 243.619   5 
  -1 -15  17 2362.52 410.359   4 
   1 -15  17 2435.90 398.251   5 
   1 -15  17 1800.06 376.459   4 
  -1  15  17 2772.69 537.848   2 
   1  15  17 2100.19 431.521   2 
   1 -15 -17 2640.85 413.224   5 
  -1 -15  18 13979.8 952.634   4 
   1 -15  18 13480.4 921.895   5 
   1  15  18 11792.3 1012.30   2 
  -1  15  18 14767.8 1190.62   2 
   1 -15 -18 14599.4 945.570   5 
   1 -15  18 14115.1 985.034   4 
  -1  15  19 751.091 394.942   2 
   1  15  19 425.522 224.809   2 
  -1 -15  19 1496.19 364.154   4 
   1 -15 -19 552.347 246.910   5 
   1 -15  19 688.166 261.939   5 
   1 -15  19 894.415 339.131   4 
   1 -15  20 3390.69 530.556   4 
  -1 -15  20 2982.39 495.375   4 
  -1  15  20 3264.71 614.091   2 
   1 -15 -20 3806.26 491.368   5 
   1  15  20 2877.47 549.380   2 
   1 -15  20 3594.64 492.964   5 
  -1  15  21 5506.10 784.796   2 
   1 -15  21 7175.39 754.363   4 
  -1 -15  21 8516.47 809.897   4 
   1  15  21 5813.32 765.463   2 
   1 -15  21 7809.63 701.918   5 
   1 -15  22 1303.01 431.378   4 
  -1 -15  22 972.721 344.250   4 
   1  15  22 662.055 269.948   2 
  -1  15  22 306.414 285.340   2 
  -1 -15  23 507.312 303.965   4 
   1  15  23 132.915 252.719   2 
  -1  15  23 376.732 314.394   2 
   1 -15  23 969.387 342.476   4 
   1  15  24-12.9256 345.922   2 
   1 -15  24 296.482 257.970   4 
  -1  15  24 309.408 300.804   2 
  -1 -15  24 145.776 224.816   4 
   1 -15  25-303.168 301.472   4 
   1  15  25-1096.52 423.172   2 
  -1 -16   0 39.3986 166.115   3 
   1  16   0 71.4914 163.604   3 
  -1 -16   0 141.331 197.163   5 
   1 -16   0-27.3161 114.759   3 
   1 -16   0-291.152 243.673   5 
   1 -16   1 3605.12 388.360   3 
   1  16  -1 5371.04 509.518   3 
  -1 -16   1 5553.35 508.746   3 
  -1 -16   1 5266.65 606.737   5 
   1 -16  -1 3561.79 421.541   3 
   1 -16   1 3444.32 503.768   5 
   1  16   1 4468.69 503.639   3 
  -1 -16  -1 5069.06 590.395   5 
  -1 -16  -1 5289.36 515.789   3 
   1 -16  -1 3085.27 459.430   5 
   1 -16   2-191.995 231.107   5 
  -1 -16  -2-152.196 235.325   5 
   1  16  -2 118.880 143.421   3 
   1  16   2-177.855 201.029   3 
  -1 -16   2 249.686 172.037   3 
   1 -16  -2 220.118 218.492   5 
   1 -16  -2-20.7546 168.670   3 
   1 -16   2-208.315 158.666   3 
  -1 -16   2-254.769 222.140   5 
   1  16  -3 341.759 158.567   3 
  -1 -16   3 287.178 152.781   3 
   1  16   3 509.963 232.034   3 
   1 -16  -3 624.417 231.531   5 
   1 -16   3 584.684 165.052   3 
  -1 -16   3 350.059 205.868   5 
   1 -16   3 594.059 264.004   5 
  -1 -16  -3 265.319 217.101   5 
  -1 -16   4-99.4306 151.011   1 
   1 -16   4-218.410 225.628   5 
  -1 -16   4-138.288 140.338   3 
   1  16  -4 15.8362 113.527   3 
  -1 -16   4-81.1610 158.023   5 
   1 -16   4-184.995 180.519   3 
  -1 -16  -4-144.566 223.604   5 
   1  16   4 31.7948 170.781   3 
   1 -16  -4-166.463 214.343   5 
   1 -16   5 1767.05 380.406   5 
   1 -16  -5 1443.57 134.790   4 
   1 -16   5 1428.63 219.970   3 
   1  16   5 848.742 299.225   3 
  -1 -16   5 886.180 267.876   1 
   1  16  -5 1279.95 244.947   3 
  -1 -16  -5 1466.07 358.837   5 
  -1 -16   5 1307.53 348.684   5 
   1 -16  -5 1462.38 354.824   5 
  -1 -16   5 946.197 221.931   3 
   1 -16  -6 9810.96 353.460   4 
   1  16  -6 11464.0 642.336   3 
  -1 -16   6 12280.6 813.907   1 
   1  16   6 11142.5 851.733   3 
   1 -16   6 10994.5 858.206   5 
  -1 -16   6 11270.3 865.978   5 
   1 -16   6 9999.26 524.279   3 
  -1 -16  -6 11319.0 872.950   5 
   1 -16  -6 9846.91 815.597   5 
   1 -16  -7 581.300 277.199   5 
   1 -16  -7 506.369 87.3051   4 
   1  16  -7 903.609 188.574   3 
   1 -16   7 342.137 186.785   5 
   1 -16   7 756.337 152.221   3 
  -1 -16   7 1179.95 327.120   5 
   1  16   7 1105.88 316.858   3 
  -1 -16  -7 1462.93 342.686   5 
  -1 -16   7 1331.91 291.092   1 
  -1 -16   8 1496.35 217.095   4 
   1 -16  -8 1365.91 317.387   5 
  -1 -16   8 985.908 285.906   5 
  -1 -16   8 797.561 229.403   1 
   1 -16   8 956.442 291.189   5 
  -1 -16  -8 966.057 310.216   5 
   1  16  -8 1439.27 216.706   3 
   1  16   8 1168.80 335.289   3 
   1 -16  -8 1461.16 142.482   4 
   1 -16  -9 314.709 192.286   5 
   1  16   9 115.048 205.476   3 
  -1 -16   9 87.0626 115.141   1 
   1 -16   9 103.847 208.965   5 
  -1 -16   9 26.3830 191.009   5 
  -1 -16  -9-90.2473 180.780   5 
  -1  16   9 7.40961 259.266   2 
   1 -16   9 338.349 144.533   4 
   1  16  -9-20.9160 90.4207   3 
  -1 -16   9 130.771 119.252   4 
   1  16  10-18.3702 277.982   2 
  -1 -16  10-35.2104 197.995   5 
  -1  16  10-258.580 291.674   2 
  -1 -16 -10 419.117 222.598   5 
   1  16  10 336.157 203.630   3 
   1 -16 -10 41.2913 222.377   5 
   1  16 -10 238.631 98.2370   3 
   1 -16  10-287.923 258.020   5 
   1 -16  10-217.996 190.881   4 
  -1 -16  10 319.079 142.905   4 
  -1 -16  11 456.992 224.260   5 
   1 -16 -11-487.572 323.563   5 
  -1 -16  11 1093.05 252.421   4 
   1  16 -11 321.881 100.636   3 
   1  16  11 745.943 334.741   3 
   1  16  11 269.697 182.292   2 
   1 -16  11 456.493 163.807   4 
   1 -16  11-150.417 262.445   5 
  -1  16  11 643.945 308.888   2 
  -1 -16 -11 509.632 234.971   5 
   1 -16  12 5182.76 590.181   5 
  -1  16  12 4950.96 666.232   2 
  -1 -16  12 6180.16 525.488   4 
   1  16  12 6445.27 734.141   3 
  -1 -16  12 6268.01 663.468   5 
   1  16  12 5659.52 663.613   2 
   1 -16 -12 6448.13 666.358   5 
   1 -16  12 5282.92 516.473   4 
  -1 -16  13 428.339 211.833   4 
  -1  16  13 195.379 250.110   2 
   1 -16 -13 413.634 222.872   5 
   1 -16  13 23.3169 156.553   4 
   1  16  13-85.1671 198.897   2 
   1  16  13 159.611 231.535   3 
   1 -16  13 26.6657 216.422   5 
  -1 -16  14 11428.0 769.343   4 
   1  16  14 11074.3 988.641   3 
   1 -16 -14 11182.4 881.152   5 
   1  16  14 11080.2 943.037   2 
  -1  16  14 10429.1 976.247   2 
   1 -16  14 10261.4 842.825   5 
   1 -16  14 11221.7 793.806   4 
   1  16  15 2016.05 445.905   2 
   1 -16  15 1873.36 350.459   4 
  -1  16  15 1985.71 462.785   2 
  -1 -16  15 1885.46 358.785   4 
   1  16  15 1784.28 454.108   3 
   1 -16  15 1238.84 313.721   5 
   1 -16 -15 2280.78 423.943   5 
   1  16  16 3523.46 579.727   2 
  -1  16  16 3739.46 618.116   2 
  -1 -16  16 3659.45 466.635   4 
   1 -16 -16 3824.13 516.056   5 
   1 -16  16 3883.55 535.812   5 
   1 -16  16 3562.75 465.163   4 
   1  16  17 16.6578 247.511   2 
  -1 -16  17 152.374 194.882   4 
   1 -16  17-1.62518 194.052   5 
   1 -16 -17 274.240 240.400   5 
  -1  16  17-302.247 321.080   2 
   1 -16  17 121.983 168.673   4 
   1 -16  18 3649.60 535.024   4 
   1  16  18 3740.64 606.750   2 
   1 -16  18 3785.25 530.845   5 
  -1 -16  18 4538.62 560.854   4 
  -1  16  18 3587.16 620.949   2 
   1 -16 -18 3005.38 472.268   5 
  -1 -16  19 125.944 266.557   4 
  -1  16  19-64.9326 293.653   2 
   1 -16  19 216.435 199.786   4 
   1 -16  19 213.944 222.733   5 
   1  16  19 177.316 293.403   2 
   1 -16 -19 411.795 287.315   5 
  -1  16  20 913.659 373.163   2 
  -1 -16  20 2071.19 401.500   4 
   1 -16  20 1581.56 367.944   4 
   1  16  20 1633.53 422.780   2 
   1 -16 -20 2262.26 403.175   5 
   1 -16  20 2630.83 473.749   5 
   1 -16  21 125.372 202.616   5 
  -1 -16  21 476.811 270.128   4 
   1  16  21 278.186 305.695   2 
  -1  16  21 248.194 288.424   2 
   1 -16  21 6.65363 240.608   4 
   1 -16  22 5255.88 675.501   4 
  -1 -16  22 4631.04 624.180   4 
   1  16  22 5014.78 720.188   2 
  -1  16  22 3627.22 643.253   2 
  -1  16  23 256.318 342.975   2 
   1 -16  23 227.099 288.540   4 
   1  16  23 864.795 386.479   2 
   1  16  24 3506.75 670.804   2 
   1 -16  24 3795.32 621.134   4 
   1 -17   0 10.1954 193.878   5 
   1  17   0 215.257 204.006   3 
  -1 -17   0 76.1951 188.607   5 
   1 -17   0-94.2290 141.870   3 
   1  17  -1 3723.28 438.476   3 
   1 -17  -1 4177.62 461.954   3 
   1  17   1 3302.90 440.658   3 
  -1 -17   1 3663.07 427.664   3 
  -1 -17  -1 3903.09 560.552   5 
   1 -17   1 3163.82 487.168   5 
   1 -17   1 4053.07 419.663   3 
   1 -17  -1 3446.27 516.814   5 
  -1 -17   1 4208.20 577.269   5 
  -1 -17   2 3482.80 408.253   3 
   1  17  -2 4852.13 488.221   3 
   1  17   2 4709.71 525.656   3 
  -1 -17  -2 4873.25 608.642   5 
  -1 -17   2 4980.12 606.978   5 
   1 -17  -2 4190.89 564.075   5 
   1 -17   2 5199.61 627.932   5 
   1 -17   2 5011.74 452.458   3 
   1 -17   3 1485.33 343.384   5 
   1 -17  -3 1454.18 359.724   5 
   1  17   3 1068.68 280.999   3 
  -1 -17   3 1503.66 284.621   3 
   1  17  -3 1551.41 271.063   3 
   1 -17   3 930.832 208.226   3 
  -1 -17   3 1739.39 401.924   5 
  -1 -17  -3 1658.52 368.737   5 
   1 -17   4 1098.55 335.869   5 
  -1 -17   4 361.236 259.175   5 
  -1 -17   4 920.719 230.785   3 
   1 -17  -4 1411.77 369.044   5 
   1 -17  -4 846.684 95.0202   4 
   1 -17   4 906.151 210.791   3 
   1  17  -4 828.297 219.180   3 
  -1 -17  -4 1552.91 354.063   5 
   1  17   4 813.944 249.887   3 
   1 -17   5 3423.56 341.245   3 
   1 -17  -5 3108.84 488.672   5 
   1  17  -5 3721.07 396.102   3 
   1  17   5 3622.56 499.379   3 
  -1 -17  -5 4529.73 584.110   5 
  -1 -17   5 3201.17 497.731   5 
   1 -17  -5 2938.05 153.767   4 
   1 -17   5 3878.10 556.790   5 
   1 -17  -6-11.9000 32.6670   4 
   1  17   6 91.0569 239.161   3 
   1 -17   6 141.076 202.728   5 
  -1 -17   6 393.574 277.423   5 
   1  17  -6-51.2539 117.835   3 
  -1 -17  -6 107.259 212.327   5 
   1 -17   6 84.9798 106.092   3 
   1 -17  -6-273.181 263.751   5 
   1 -17   7 619.571 149.031   3 
   1 -17   7 516.014 175.264   4 
   1  17  -7 468.639 145.326   3 
  -1 -17   7 630.158 244.440   5 
   1  17   7 239.148 187.310   3 
   1 -17   7 211.669 202.241   5 
  -1 -17  -7 477.490 251.912   5 
   1 -17  -7 358.144 217.189   5 
   1 -17  -8 3455.95 526.674   5 
   1 -17   8 3084.28 344.762   4 
   1  17   8 3759.29 527.935   3 
   1 -17   8 2856.16 480.648   5 
  -1 -17   8 3862.96 556.588   5 
  -1 -17  -8 4043.98 556.877   5 
   1  17  -8 3943.89 359.946   3 
  -1 -17  -9 1401.97 365.835   5 
   1 -17   9 1242.80 345.586   5 
   1 -17   9 1629.58 264.554   4 
   1 -17  -9 1935.93 381.824   5 
   1  17  -9 1392.73 216.587   3 
  -1 -17   9 1420.52 349.991   5 
   1  17   9 1479.62 354.671   3 
   1  17  10 217.566 213.744   3 
  -1 -17  10 336.778 161.075   4 
   1 -17  10 269.685 129.093   4 
   1  17 -10 330.118 125.770   3 
  -1  17  10-189.999 280.868   2 
  -1 -17 -10 899.812 344.454   5 
   1 -17 -10 237.857 184.290   5 
  -1 -17  10 414.711 223.895   5 
   1 -17  10-70.9201 272.036   5 
  -1 -17  11 637.447 189.361   4 
   1 -17  11 818.882 189.445   4 
  -1 -17  11 865.380 307.824   5 
   1  17  11 741.595 278.376   3 
  -1 -17 -11 644.908 289.566   5 
   1 -17 -11 951.236 254.407   5 
   1 -17  11 931.256 321.864   5 
  -1  17  11 210.324 202.519   2 
  -1 -17  12 593.501 227.830   4 
   1  17  12 2.03352 280.128   3 
  -1  17  12 827.918 319.022   2 
   1 -17  12 481.428 263.105   5 
   1 -17  12 555.758 181.043   4 
   1  17  12 599.650 272.199   2 
   1 -17 -12 599.437 270.592   5 
  -1 -17  12 737.947 311.884   5 
  -1 -17  13 1466.34 305.240   4 
   1  17  13 1050.53 307.669   3 
   1  17  13 1120.69 342.926   2 
   1 -17  13 997.547 262.756   4 
  -1  17  13 815.308 277.701   2 
   1 -17 -13 1441.26 364.853   5 
   1 -17  13 1590.42 367.129   5 
  -1 -17  14 4737.03 516.862   4 
   1 -17 -14 3476.18 518.880   5 
   1 -17  14 4017.63 556.228   5 
   1  17  14 4398.79 660.881   3 
   1  17  14 3868.45 598.714   2 
   1 -17  14 4036.77 496.448   4 
  -1  17  14 3616.75 614.944   2 
   1 -17  15 244.304 169.248   4 
   1 -17 -15 30.9081 216.819   5 
  -1  17  15 434.654 280.890   2 
   1  17  15 91.7765 233.709   2 
  -1 -17  15 819.047 241.438   4 
   1 -17  15 187.118 238.237   5 
   1 -17  16 3838.54 508.642   4 
  -1 -17  16 3930.42 505.971   4 
   1 -17  16 4587.30 602.900   5 
  -1  17  16 3306.33 617.452   2 
   1 -17 -16 2952.12 474.555   5 
   1  17  16 3841.87 617.948   2 
  -1 -17  17 6511.52 654.013   4 
   1 -17  17 6769.85 684.194   4 
   1 -17  17 6203.07 690.494   5 
   1  17  17 6915.87 812.729   2 
   1 -17 -17 7010.71 708.178   5 
  -1  17  17 7337.15 883.752   2 
   1  17  18 1625.83 461.283   2 
  -1  17  18 1521.41 448.983   2 
   1 -17 -18 1627.80 396.799   5 
   1 -17  18 1638.91 390.243   4 
   1 -17  18 1630.30 396.165   5 
  -1 -17  18 1094.09 327.423   4 
  -1 -17  19 3242.19 502.072   4 
  -1  17  19 2366.92 598.069   2 
   1 -17  19 2607.13 479.673   5 
   1  17  19 2393.95 512.500   2 
   1 -17 -19 2141.18 410.854   5 
   1 -17  19 2793.59 475.433   4 
   1  17  20-160.168 243.169   2 
   1 -17  20 63.6179 193.753   5 
  -1  17  20-204.906 284.475   2 
  -1 -17  20 9.85186 213.326   4 
   1 -17 -20-16.8175 210.646   5 
   1 -17  20-128.171 237.293   4 
   1  17  21 1102.53 369.472   2 
  -1  17  21 933.322 362.129   2 
   1 -17  21 1308.67 376.037   4 
   1 -17  22 2187.95 467.604   4 
   1  17  22 2161.82 547.125   2 
   1 -17  23 3103.78 531.462   4 
   1  17  23 3294.92 629.709   2 
   1 -17  24-50.5923 242.876   4 
   1  18   0-45.0520 179.448   3 
   1 -18   0-68.4781 229.141   5 
  -1 -18   0 156.154 237.284   5 
   1 -18   1 8145.86 622.646   3 
   1 -18   1 7953.54 795.363   5 
   1  18   1 7439.41 681.574   3 
  -1 -18   1 6298.74 709.903   5 
   1  18  -1 7183.75 630.368   3 
  -1 -18  -1 6179.38 710.468   5 
   1 -18  -1 7430.04 775.562   5 
   1  18   2 1545.88 312.873   3 
   1 -18   2 2447.07 332.705   3 
   1  18  -2 2140.58 362.020   3 
  -1 -18  -2 2078.42 439.077   5 
  -1 -18   2 1800.55 419.753   5 
   1 -18   2 2109.00 444.743   5 
   1 -18  -2 2180.27 457.320   5 
   1 -18  -3 4916.90 644.433   5 
   1 -18   3 4384.55 600.299   5 
   1  18  -3 4209.82 458.926   3 
   1 -18   3 4811.63 460.117   3 
   1  18   3 3634.39 486.695   3 
  -1 -18   3 4155.76 584.491   5 
  -1 -18  -3 3572.35 556.318   5 
  -1 -18   3 4105.41 446.786   3 
   1 -18   4 13326.1 1029.82   5 
   1  18   4 12308.1 922.053   3 
  -1 -18   4 12769.1 764.380   3 
  -1 -18  -4 13399.8 1026.83   5 
   1 -18   4 12712.1 708.531   3 
   1  18  -4 13588.4 806.263   3 
   1 -18  -4 13107.9 1001.47   5 
  -1 -18   4 11886.1 973.288   5 
   1 -18   4 14120.2 616.029   4 
   1 -18   5 2014.60 258.131   4 
  -1 -18  -5 1728.26 385.679   5 
  -1 -18   5 2348.91 488.733   5 
   1 -18  -5 2017.45 455.750   5 
   1  18  -5 1644.96 287.953   3 
   1  18   5 1405.47 354.482   3 
   1 -18   5 1432.46 357.685   5 
  -1 -18   6 2303.46 473.848   5 
  -1 -18  -6 2500.12 464.891   5 
   1  18  -6 2357.68 326.672   3 
   1 -18  -6 2803.76 476.424   5 
   1  18   6 2800.02 474.388   3 
   1 -18   6 2065.21 422.582   5 
   1 -18   6 3409.49 341.406   4 
  -1 -18  -7 2626.44 475.118   5 
   1  18   7 1945.63 415.432   3 
   1 -18  -7 1771.71 397.970   5 
   1 -18   7 2421.19 305.997   4 
   1 -18   7 1595.75 407.735   5 
  -1 -18   7 1515.07 387.365   5 
   1  18  -7 1759.42 265.368   3 
  -1 -18   8-54.4541 190.477   5 
  -1 -18  -8-135.293 227.698   5 
   1 -18   8-226.363 135.758   4 
   1  18  -8-7.86999 112.872   3 
   1  18   8-305.415 313.348   3 
   1 -18  -8-56.0018 167.542   5 
   1 -18   8 30.5310 212.752   5 
   1 -18   9-55.7829 136.372   4 
  -1 -18  -9 197.812 282.949   5 
   1 -18  -9-393.590 210.105   5 
   1 -18   9-295.539 217.893   5 
   1  18   9-185.098 225.133   3 
  -1 -18   9-85.8133 225.336   5 
   1 -18  10 1291.67 250.388   4 
  -1 -18 -10 1301.70 359.755   5 
  -1 -18  10 970.875 339.982   5 
   1 -18  10 1359.53 322.020   5 
   1 -18 -10 651.969 284.223   5 
   1  18  10 1081.22 307.677   3 
  -1 -18  11 87.8100 187.492   5 
   1 -18  11 396.049 259.182   5 
   1 -18 -11 251.610 275.885   5 
   1  18  11 322.525 273.866   3 
  -1  18  11 24.0320 250.516   2 
   1 -18  11 7.85266 164.268   4 
   1 -18  12 2848.94 388.681   4 
   1 -18 -12 2909.49 464.062   5 
   1  18  12 3261.65 560.428   3 
  -1  18  12 3743.99 606.956   2 
   1 -18  12 2999.33 491.750   5 
   1 -18  13 991.044 263.564   4 
   1 -18 -13 985.617 314.452   5 
   1  18  13 989.760 393.997   3 
   1  18  13 1015.20 313.603   2 
   1 -18  13 1353.42 375.477   5 
  -1  18  13 860.666 337.505   2 
   1  18  14 3547.80 581.713   2 
  -1  18  14 3421.61 618.763   2 
   1 -18  14 3722.16 478.260   4 
   1 -18 -14 3407.30 548.138   5 
   1 -18  14 3388.14 548.476   5 
   1 -18  15 4792.79 636.144   5 
  -1  18  15 4074.88 668.173   2 
   1  18  15 4100.83 643.846   2 
   1 -18 -15 4021.84 600.688   5 
   1 -18  15 4490.55 528.280   4 
   1 -18  16 8572.44 824.925   5 
  -1  18  16 9272.62 1000.61   2 
   1  18  16 6882.24 810.984   2 
   1 -18  16 8974.09 760.939   4 
   1 -18 -16 7349.32 759.719   5 
  -1  18  17 619.548 358.965   2 
   1  18  17-331.969 320.702   2 
   1 -18  17-22.5566 164.831   4 
   1 -18  17-19.8247 187.909   5 
   1 -18 -17 205.520 235.064   5 
   1 -18  18 2652.81 464.434   4 
  -1  18  18 2586.56 588.098   2 
   1 -18 -18 2648.86 472.198   5 
   1 -18  18 1987.06 448.292   5 
   1  18  18 2453.39 503.938   2 
  -1  18  19 950.392 400.521   2 
   1  18  19 1025.00 396.381   2 
   1 -18 -19 521.193 236.577   5 
   1 -18  19 622.492 308.405   5 
   1 -18  19 1027.26 332.600   4 
  -1  18  20-327.127 342.473   2 
   1  18  20-43.8494 264.086   2 
   1 -18  20 247.683 241.272   5 
   1 -18  20 100.909 278.431   4 
   1  18  21 524.187 326.152   2 
   1 -18  21 518.833 228.757   4 
   1 -18  22-224.023 306.749   4 
   1  18  22 150.087 295.079   2 
   1 -18  23 1084.23 417.193   4 
  -1 -19   0 208.802 300.178   5 
   1 -19   0 91.2769 318.941   5 
   1  19   0 530.586 311.496   3 
   1 -19  -1 15119.3 1112.16   5 
   1  19  -1 15863.1 970.416   3 
  -1 -19   1 16027.0 1153.23   5 
   1 -19   1 14310.2 1104.43   5 
  -1 -19  -1 16456.3 1179.38   5 
   1  19   1 15845.7 1016.17   3 
   1  19  -2 418.247 218.095   3 
   1  19   2 289.600 166.484   3 
   1 -19  -2 347.438 234.465   5 
  -1 -19   2 964.916 344.270   5 
  -1 -19  -2 133.317 212.731   5 
   1 -19   2 127.741 220.883   5 
   1  19  -3 42.5677 146.259   3 
   1  19   3-120.967 224.333   3 
  -1 -19  -3 166.723 229.729   5 
   1 -19  -3-66.7659 201.136   5 
  -1 -19   3-18.6723 203.616   5 
   1 -19   3-14.7545 173.070   5 
   1 -19   4 474.742 274.429   5 
   1  19  -4 309.173 157.556   3 
   1  19   4 398.676 255.488   3 
  -1 -19   4 718.480 338.215   5 
   1 -19   4 548.010 155.442   4 
  -1 -19  -4 243.402 230.394   5 
   1 -19  -4 577.697 290.066   5 
  -1 -19  -5 206.826 248.155   5 
   1  19  -5 118.589 125.097   3 
   1 -19   5-172.643 224.106   5 
   1 -19   5 337.260 130.154   4 
   1 -19  -5-245.525 252.324   5 
   1  19   5 37.0977 191.244   3 
  -1 -19   5 178.059 237.654   5 
   1 -19   6 378.482 138.384   4 
   1  19   6 220.547 214.252   3 
  -1 -19  -6 666.394 256.306   5 
   1 -19  -6 843.512 338.665   5 
   1  19  -6 725.996 202.234   3 
  -1 -19   6 322.360 229.621   5 
   1 -19   6 240.868 279.805   5 
   1  19   7 6109.63 708.056   3 
   1  19  -7 5345.23 467.350   3 
   1 -19   7 4650.87 407.027   4 
  -1 -19  -7 5891.30 707.092   5 
  -1 -19   7 4844.83 657.082   5 
   1 -19   7 5191.67 670.363   5 
   1 -19  -7 4457.13 615.212   5 
   1 -19   8 1080.12 230.423   4 
   1  19   8 799.914 320.119   3 
   1 -19   8 1335.07 362.805   5 
  -1 -19  -8 673.182 332.532   5 
  -1 -19   8 117.522 184.577   5 
   1 -19  -8 695.004 262.801   5 
   1 -19   9 965.537 328.307   5 
  -1 -19  -9 1555.08 386.662   5 
   1  19   9 1012.02 345.877   3 
   1 -19  -9 1724.75 401.539   5 
  -1 -19   9 1818.22 418.851   5 
   1 -19   9 2461.21 323.345   4 
   1 -19 -10-130.511 247.981   5 
  -1 -19  10 673.389 314.916   5 
   1 -19  10 261.498 148.439   4 
   1  19  10 204.250 270.791   3 
  -1 -19 -10 514.045 296.824   5 
   1 -19  10 280.036 248.401   5 
   1 -19  11 607.836 208.703   4 
   1  19  11 884.153 336.291   3 
   1 -19 -11 626.622 304.805   5 
  -1 -19  11 999.528 352.361   5 
   1 -19  11 792.001 359.798   5 
   1 -19  12 115.260 211.832   4 
   1 -19 -12-225.629 232.831   5 
   1 -19  12 140.184 238.247   5 
   1 -19 -13 2914.62 512.604   5 
   1 -19  13 3344.75 441.207   4 
   1 -19  13 2815.95 521.440   5 
  -1  19  13 3066.85 562.130   2 
   1 -19 -14-155.637 245.008   5 
   1 -19  14-78.3805 176.880   4 
   1 -19  14 97.6741 255.927   5 
  -1  19  14 107.983 281.525   2 
   1 -19  15 119.568 196.750   4 
   1 -19 -15 805.590 310.346   5 
   1 -19  15 167.474 212.592   5 
  -1  19  15-118.686 369.006   2 
   1  19  15 257.571 243.370   2 
   1 -19 -16 257.558 250.699   5 
   1 -19  16 57.6555 213.658   5 
   1  19  16-392.454 313.936   2 
   1 -19  16 271.287 207.569   4 
  -1  19  16 102.239 231.857   2 
   1 -19  17 2205.55 397.752   4 
   1  19  17 1067.02 324.398   2 
   1 -19  17 1226.90 394.391   5 
   1 -19 -17 1674.72 447.929   5 
  -1  19  17 1752.02 498.449   2 
   1 -19 -18 1578.41 378.141   5 
   1 -19  18 2128.17 458.665   5 
   1 -19  18 2126.38 434.541   4 
  -1  19  18 1675.25 493.509   2 
   1  19  18 1673.33 423.051   2 
   1 -19  19 2.73593 226.471   4 
   1  19  19 161.020 235.475   2 
   1 -19 -19 783.672 339.783   5 
   1 -19  19 736.810 333.810   5 
   1 -19  20 4061.70 588.108   4 
   1 -19  20 4599.44 625.817   5 
   1  19  20 3520.93 652.566   2 
   1  19  21 1458.69 475.924   2 
   1 -19  21 742.875 251.526   4 
   1 -19  22 2315.76 489.071   4 
  -1 -20   0 144.663 232.143   5 
   1  20   0 48.2476 185.586   3 
   1 -20   0-81.9225 225.111   5 
  -1 -20  -1 388.846 282.310   5 
  -1 -20   1 127.952 249.642   5 
   1 -20   1 320.468 274.130   5 
   1  20   1 789.685 277.179   3 
   1  20  -1 875.785 266.820   3 
   1 -20  -1 61.9591 324.273   5 
   1 -20   2 631.916 301.116   5 
   1 -20  -2 478.935 304.653   5 
   1  20   2 144.069 234.093   3 
   1  20  -2 180.871 162.026   3 
  -1 -20  -2-135.223 218.975   5 
  -1 -20   2 489.124 305.649   5 
   1 -20  -3 86.1831 291.540   5 
  -1 -20  -3 663.813 325.531   5 
   1  20   3 1164.53 346.407   3 
   1  20  -3 747.016 242.267   3 
  -1 -20   3 601.050 284.564   5 
   1 -20   3 66.3053 279.254   5 
  -1 -20  -4 4480.92 636.382   5 
   1 -20   4 4586.40 655.131   5 
   1  20  -4 4201.15 474.821   3 
  -1 -20   4 3939.71 609.684   5 
   1 -20  -4 3841.70 590.734   5 
   1  20   4 4917.35 617.193   3 
   1  20   5 372.245 243.987   3 
   1 -20  -5 1354.58 418.556   5 
  -1 -20  -5 468.043 324.066   5 
   1 -20   5 472.960 271.103   5 
   1  20  -5 758.039 233.241   3 
  -1 -20   5 502.792 287.526   5 
   1 -20  -6 847.738 343.634   5 
   1 -20   6 744.548 296.078   5 
   1  20   6 729.717 311.833   3 
  -1 -20   6 820.165 309.654   5 
  -1 -20  -6 787.251 329.236   5 
   1  20   7 518.183 297.501   3 
  -1 -20  -7 282.162 281.580   5 
   1 -20   7 72.0307 213.778   5 
  -1 -20   7-138.230 209.284   5 
   1 -20  -7-56.9301 231.493   5 
  -1 -20  -8 1455.76 412.088   5 
   1  20   8 1323.15 391.212   3 
  -1 -20   8 1536.50 408.008   5 
   1 -20   8 2259.14 453.195   5 
   1 -20  -8 1568.61 418.802   5 
  -1 -20   9 329.430 315.102   5 
   1  20   9 44.2523 220.229   3 
  -1 -20  -9 22.9875 260.108   5 
   1 -20  -9 271.805 267.750   5 
   1 -20   9 182.106 218.294   5 
   1 -20 -10 5842.28 722.541   5 
   1 -20  10 4096.41 629.019   5 
  -1 -20  10 4522.56 649.385   5 
   1 -20 -11-386.644 294.814   5 
   1 -20  11 122.919 255.972   5 
   1 -20  12 1615.93 428.699   5 
   1 -20 -12 1593.43 402.873   5 
   1 -20 -13-21.2105 223.795   5 
   1 -20  13-6.44859 230.799   5 
   1 -20  14 948.665 375.032   5 
   1 -20 -14 479.101 323.056   5 
   1 -20 -15 132.641 272.398   5 
  -1  20  15 152.192 293.068   2 
   1 -20  15 326.264 242.238   5 
  -1  20  16 6897.30 917.943   2 
   1 -20 -16 6789.24 786.732   5 
   1 -20  16 6400.05 762.523   5 
   1 -20 -17 382.639 199.741   5 
   1  20  17 857.505 362.290   2 
  -1  20  17 1046.54 463.752   2 
   1 -20  17 249.291 205.370   5 
   1 -20  18 3405.52 574.139   5 
   1 -20 -18 2786.21 529.364   5 
   1  20  18 3128.62 605.098   2 
   1 -20  19 115.127 275.248   5 
   1 -20 -19-106.321 217.476   5 
   1  20  19 508.567 358.760   2 
  -1 -21   0 206.798 287.272   5 
   1 -21   0 204.385 337.064   5 
   1  21   0 406.578 212.767   3 
   1 -21   1 3048.95 581.676   5 
  -1 -21  -1 3681.49 623.993   5 
   1  21  -1 4579.68 566.822   3 
  -1 -21   1 4277.65 677.542   5 
   1  21   1 4596.55 583.012   3 
   1 -21  -1 4678.99 666.759   5 
  -1 -21   2 5613.80 741.692   5 
  -1 -21  -2 7231.87 842.552   5 
   1  21   2 7876.95 775.928   3 
   1 -21  -2 7989.15 868.430   5 
   1 -21   2 7332.74 839.465   5 
  -1 -21  -3 931.435 317.845   5 
   1  21   3 1109.06 346.310   3 
   1 -21   3 955.260 340.610   5 
   1 -21  -3 1050.40 361.557   5 
  -1 -21   3 916.443 324.028   5 
   1 -21   4-54.0710 242.945   5 
   1 -21  -4 456.373 327.343   5 
  -1 -21   4 117.792 201.892   5 
  -1 -21  -4 588.520 301.087   5 
   1  21   4 6.68096 231.963   3 
   1 -21  -5 867.957 341.664   5 
  -1 -21  -5 353.417 300.949   5 
   1  21   5 657.211 250.045   3 
  -1 -21   5 1319.13 454.550   5 
   1 -21   5 781.765 353.480   5 
  -1 -21   6 1231.72 435.991   5 
  -1 -21  -6 1421.82 392.749   5 
   1 -21  -6 1416.36 414.394   5 
   1 -21   6 1012.07 399.625   5 
  -1 -21  -7 4673.84 680.720   5 
   1 -21  -7 5329.48 727.692   5 
  -1 -21   7 5012.34 705.289   5 
   1 -21   7 5315.73 710.907   5 
   1 -21   8 886.570 369.587   5 
   1 -21  -8-226.650 205.500   5 
  -1 -21   8 575.200 332.785   5 
   1 -21   9 949.897 362.098   5 
   1 -21  -9 668.728 322.477   5 
   1 -21  10 4958.52 706.080   5 
   1 -21 -10 4981.26 697.740   5 
   1 -21  11 408.953 314.006   5 
   1 -21 -11 522.878 274.237   5 
   1 -21  12 7042.04 837.299   5 
   1 -21 -12 8045.94 881.585   5 
   1 -21 -13 687.453 308.636   5 
   1 -21  13 478.313 278.013   5 
   1 -21  14 323.415 295.554   5 
   1 -21 -14 11.3352 241.796   5 
   1 -21  15 1654.05 472.752   5 
   1 -21 -15 2515.86 531.829   5 
   1 -21 -16 870.547 380.102   5 
   1 -21  16 697.936 324.683   5 
   1 -21  17 907.116 440.619   5 
   1 -21 -17-215.598 305.364   5 
   1 -21  18 3471.52 603.854   5 
   1 -21 -18 4211.68 643.412   5 
  -1 -22   0 305.377 323.619   5 
   1 -22   0-58.7771 267.210   5 
  -1 -22   1 200.899 313.708   5 
   1 -22   1 862.759 339.352   5 
   1 -22  -1 804.805 363.995   5 
  -1 -22  -2 1666.95 460.712   5 
   1 -22   2 1990.67 523.145   5 
  -1 -22   2 1673.75 441.761   5 
   1 -22  -2 1862.92 499.485   5 
  -1 -22   3 1388.40 472.283   5 
  -1 -22  -3 1648.47 420.044   5 
   1 -22   3 1611.41 465.962   5 
   1 -22  -3 2200.74 528.277   5 
  -1 -22  -4 2116.70 491.027   5 
   1 -22   4 3098.78 615.706   5 
   1 -22  -4 1965.07 462.197   5 
  -1 -22   4 1796.64 453.003   5 
  -1 -22   5-236.402 325.552   5 
  -1 -22  -5 213.015 304.465   5 
   1 -22  -5-260.350 255.489   5 
   1 -22   5 626.692 323.097   5 
   1 -22   6 1896.21 482.028   5 
  -1 -22  -6 1910.50 489.704   5 
  -1 -22   6 1734.73 479.919   5 
   1 -22  -6 1360.46 410.645   5 
   1 -22  -7 300.660 210.102   5 
   1 -22   7 464.615 333.937   5 
   1 -22  -8 517.633 315.489   5 
   1 -22   8 234.715 255.975   5 
   1 -22  -9 257.829 206.769   5 
   1 -22   9 322.479 302.713   5 
   1 -22  10 795.652 351.538   5 
   1 -22 -10-14.4659 296.723   5 
   1 -22  11 389.416 229.268   5 
   1 -22 -11 985.644 379.255   5 
   1 -22 -12 1392.51 413.685   5 
   1 -22  12 740.218 345.030   5 
   1 -22  13-28.1419 273.962   5 
   1 -22 -13-399.853 218.673   5 
   1 -22 -14 2283.74 530.986   5 
   1 -22 -15-101.541 299.910   5 
   1 -22 -16 2554.61 486.763   5 
   1 -23   0 605.320 376.387   5 
   1 -23  -1 13919.8 1220.84   5 
   1 -23  -2 4506.81 741.216   5 
  -2   0   0 5994.78 211.789   2 
  -2   0   1 69.4980 63.9008   1 
   2   0   1 137.786 46.9251   2 
  -2   0   2 34242.1 692.347   1 
   2   0  -3 57.4950 54.6159   1 
   2   0   3 91.0137 105.965   3 
   2   0   4 138654. 2118.11   3 
   2   0   5 17.8507 73.8071   3 
   2   0   6 201598. 2923.26   3 
  -2   0  -6 205326. 2940.59   3 
  -2   0  -7-30.8732 70.6923   3 
   2   0   7 125.751 88.2536   3 
   2   0   8 156214. 2474.58   3 
  -2   0  -8 160028. 2486.36   3 
  -2   0  -9-23.9346 92.3844   3 
   2   0   9-14.0454 72.1054   3 
  -2   0 -10 27883.2 844.493   3 
   2   0  10 28203.3 849.876   3 
   2   0  11 163.696 121.905   3 
  -2   0 -11 70.5759 76.3913   3 
   2   0  12 2016.37 234.392   3 
  -2   0 -12 2090.50 233.408   3 
   2   0  13-40.9064 102.438   3 
  -2   0 -13 22.7511 95.0733   3 
   2   0  14 110049. 2197.38   3 
  -2   0 -14 114323. 2198.25   3 
   2   0  15-43.7770 100.776   3 
  -2   0 -15 121.998 105.154   3 
   2   0 -15-13.0519 120.800   4 
   2   0  16 22517.5 913.717   3 
   2   0 -16 22853.4 1031.97   4 
   2   0  17-54.3733 128.887   3 
   2   0 -17 5.09636 126.169   3 
   2   0 -17 20.0752 25.6851   5 
   2   0 -18 35952.9 1309.63   3 
   2   0  18 33528.9 1184.94   3 
   2   0  18 34244.8 1339.54   4 
   2   0  18 32365.7 604.831   5 
   2   0 -19 605.241 392.243   3 
   2   0  19 804.688 474.521   4 
   2   0  19 685.589 336.736   3 
   2   0 -20 202007. 3820.96   3 
  -2   0 -20 199081. 3595.99   3 
   2   0  21 1733.67 374.651   4 
  -2   0 -21 1334.65 308.997   3 
   2   0  22 2959.29 449.921   4 
  -2   0 -22 3131.64 379.524   3 
   2   0  23-54.1105 221.910   4 
  -2   0 -23-336.410 222.406   3 
   2   0  24 1383.01 354.379   4 
   2   0  25 95.9959 258.660   4 
   2   0  26 15869.5 1130.01   4 
   2   0  27-139.919 249.535   4 
   2   0  28 3523.98 578.795   4 
   2   0  29 441.063 298.067   4 
   2   0  30 222.044 320.125   4 
   2  -1   1 2257.31 156.701   2 
   2  -1  -1 2347.46 185.416   1 
  -2   1   1 2201.52 183.612   1 
   2   1   2 51259.9 1067.91   3 
  -2  -1   2 52459.6 846.761   1 
  -2   1   2 52683.2 998.539   1 
   2  -1  -2 52232.5 1000.34   1 
   2   1   3 15577.0 538.783   3 
  -2  -1   3 15830.0 349.533   1 
   2   1  -4 570.479 65.3655   1 
   2   1   4 536.734 109.250   3 
   2  -1   4 897.703 135.994   3 
   2   1   5 96943.5 1659.19   3 
   2  -1   5 87233.6 1501.56   3 
  -2   1  -6 48764.8 1008.28   3 
   2  -1   6 48086.6 993.749   3 
   2   1   6 50011.5 1111.03   3 
   2   1   7 599.901 133.130   3 
  -2   1  -7 148.192 73.4827   3 
   2  -1   7 137.099 79.9993   3 
  -2  -1  -7 432.755 123.071   3 
  -2  -1  -8 2138.13 221.650   3 
  -2   1  -8 2008.38 193.520   3 
   2  -1   8 2424.74 208.892   3 
   2   1   8 2443.76 237.248   3 
  -2   1  -9 2377.70 220.100   3 
  -2  -1  -9 3326.91 281.780   3 
   2  -1   9 1967.09 198.062   3 
   2   1   9 3238.19 282.602   3 
  -2  -1 -10 15318.7 634.144   3 
  -2   1 -10 15608.0 581.243   3 
   2  -1  10 15629.3 579.798   3 
   2   1  10 15367.2 647.476   3 
  -2   1 -11 66714.2 1397.72   3 
  -2  -1 -11 68767.2 1540.01   3 
   2   1  11 67614.8 1539.68   3 
   2  -1  11 65778.2 1398.57   3 
   2   1  12 5377.00 412.156   3 
  -2   1 -12 5596.22 363.852   3 
   2  -1  12 5484.68 364.334   3 
  -2  -1 -12 5164.87 394.570   3 
   2   1  13 14340.6 668.121   3 
  -2  -1 -13 13778.4 661.054   3 
  -2   1 -13 11723.5 552.443   3 
   2  -1 -13 9473.95 599.150   4 
   2  -1  13 11419.0 546.703   3 
   2   1  14 1998.43 266.124   3 
   2  -1  14 2636.58 276.827   3 
  -2   1 -14 2726.03 276.738   3 
   2  -1 -14 2647.85 347.435   4 
  -2  -1 -14 1850.59 261.555   3 
  -2   1 -15 689.949 154.624   3 
   2   1  15 865.881 193.117   3 
   2  -1  15 519.825 138.309   3 
   2   1 -15 1028.30 114.349   5 
   2  -1 -15 690.040 200.064   4 
   2   1  16 3556.07 390.491   3 
   2  -1 -16 3379.59 396.564   3 
   2  -1 -16 3167.09 386.947   4 
  -2   1 -16 3010.17 314.933   3 
   2   1 -16 3029.80 178.613   5 
   2   1  16 3229.54 203.443   5 
   2   1 -16 3381.75 405.797   4 
   2  -1  16 3092.01 332.880   3 
   2   1 -17 16782.4 410.907   5 
  -2   1 -17 15641.2 733.542   3 
   2   1  17 19469.1 899.255   3 
   2  -1  17 16738.2 765.815   3 
   2  -1 -17 16731.0 877.845   3 
   2   1  17 18501.7 479.905   5 
   2   1  18 101.835 168.263   3 
   2   1 -18 76.0166 135.847   3 
   2  -1  18 179.606 138.631   3 
   2   1  18 12.9465 45.1522   5 
   2  -1 -18 348.879 213.192   3 
  -2  -1 -18 433.644 210.094   3 
   2   1  18 434.087 219.293   4 
   2   1  19 35149.2 1301.75   3 
   2  -1 -19 33313.7 1344.10   3 
   2   1 -19 35543.2 1317.25   3 
  -2  -1 -19 38721.2 1331.04   3 
   2   1  19 35113.9 1393.99   4 
   2  -1  19 31189.6 1347.70   4 
   2   1  20 7870.34 716.433   4 
   2   1  20 9252.82 678.213   3 
   2  -1  20 8213.86 729.559   4 
   2   1 -20 6969.65 592.284   3 
  -2  -1 -20 7780.51 632.799   3 
   2   1  21 2134.72 391.308   4 
   2   1 -21 2293.62 370.222   3 
   2  -1  21 1593.62 346.592   4 
  -2   1 -21 1965.90 312.533   3 
  -2  -1 -21 2112.15 348.568   3 
  -2  -1 -22 27753.9 1192.54   3 
   2   1  22 24408.7 1260.49   4 
  -2   1 -22 25199.0 1071.95   3 
   2  -1  22 24001.4 1271.59   4 
   2  -1  23 2566.93 438.190   4 
   2   1  23 2355.21 420.468   4 
  -2   1 -23 2546.62 365.787   3 
   2  -1  24 6904.63 721.216   4 
   2   1  24 6548.36 677.745   4 
   2   1  25 8431.72 806.355   4 
   2  -1  25 8489.47 821.821   4 
   2   1  26 1082.72 375.749   4 
   2  -1  26 1434.65 420.282   4 
   2  -1  27 564.273 298.225   4 
   2   1  27 1051.65 326.560   4 
   2   1  28-253.151 259.533   4 
   2  -1  28 543.305 315.758   4 
   2   1  29 568.691 298.040   4 
   2  -1  29 567.910 339.085   4 
   2   1  30 1243.44 392.125   4 
   2  -1  30 1588.39 424.081   4 
   2  -2   0 28498.6 754.282   1 
   2  -2   0 29983.1 706.344   2 
   2   2   1 65525.0 1267.22   3 
   2  -2  -1 62215.9 1221.74   1 
   2  -2   1 62756.2 1155.45   2 
   2   2   2 633087. 7839.15   3 
   2  -2  -2 631385. 7772.24   1 
   2   2   3 176678. 2668.93   3 
   2   2   4 725898. 8966.57   3 
   2  -2   5 131777. 1960.31   3 
   2   2   5 135456. 2220.72   3 
   2   2   6 164176. 2637.46   3 
   2  -2   6 165998. 2348.13   3 
   2  -2   7 3423.25 218.775   3 
   2   2   7 2899.45 269.541   3 
  -2  -2  -8 10523.8 511.232   3 
  -2   2  -8 9333.18 384.447   3 
   2  -2   8 9376.88 383.890   3 
   2   2   8 10143.7 510.160   3 
   2  -2  -9 18791.3 726.302   4 
  -2  -2  -9 19286.8 727.184   3 
  -2   2  -9 17081.9 553.502   3 
   2  -2   9 17202.5 549.023   3 
   2   2   9 17986.0 715.224   3 
  -2   2 -10 63533.8 1255.73   3 
  -2  -2 -10 64239.2 1498.92   3 
   2  -2 -10 63617.5 1513.56   4 
   2   2  10 65442.5 1519.13   3 
   2  -2  10 60768.1 1237.32   3 
   2  -2 -11 121446. 2362.83   4 
  -2   2 -11 123613. 2035.72   3 
  -2  -2 -11 123111. 2312.43   3 
   2   2  11 121727. 2337.72   3 
   2  -2  11 120782. 2017.60   3 
   2  -2  12 70851.5 1430.23   3 
   2  -2 -12 71450.2 1726.75   4 
  -2   2 -12 71527.8 1436.54   3 
  -2  -2 -12 72894.9 1681.39   3 
   2   2  12 70906.5 1695.45   3 
   2  -2  13 2265.99 239.124   3 
   2   2  13 2181.07 291.719   3 
  -2   2 -13 2456.16 244.633   3 
   2  -2 -13 2426.08 311.633   4 
   2  -2 -14 831.201 198.402   4 
   2   2 -14 746.478 110.608   5 
   2  -2  14 639.737 135.884   3 
   2   2  14 739.712 115.172   5 
  -2   2 -14 678.567 147.536   3 
   2   2  14 676.691 180.307   3 
   2  -2 -15 519.840 183.409   4 
   2   2  15 523.736 167.748   3 
   2  -2  15 554.970 147.170   3 
  -2   2 -15 677.573 141.992   3 
   2  -2 -15 1053.10 243.493   3 
   2   2 -15 508.717 91.3552   5 
   2   2  15 538.653 96.3750   5 
   2   2  16 11634.1 417.390   5 
  -2   2 -16 10325.9 544.383   3 
   2   2  16 10911.6 679.843   3 
   2  -2  16 10617.4 557.424   3 
   2   2 -16 10942.7 382.110   5 
   2   2 -16 10659.7 704.952   4 
   2  -2 -16 10610.7 698.005   3 
   2  -2 -16 11734.5 719.469   4 
   2   2  17 7327.40 317.916   5 
   2   2  17 8545.37 626.756   3 
  -2  -2 -17 8649.05 608.518   3 
   2  -2 -17 8497.64 642.614   3 
   2  -2  17 7013.91 472.176   3 
   2   2  17 8630.59 639.829   4 
  -2   2 -17 7550.50 485.088   3 
   2   2  18 1068.10 248.116   3 
   2  -2 -18 1024.04 288.134   3 
   2   2  18 1171.15 294.629   4 
  -2   2 -18 1026.68 210.738   3 
  -2  -2 -18 1640.85 315.932   3 
   2   2 -19 37197.0 1317.63   3 
   2   2  19 37481.7 1402.69   3 
   2  -2  19 37500.6 1482.39   4 
  -2  -2 -19 37535.6 1363.74   3 
   2   2  19 37389.9 1437.08   4 
   2   2 -20 4223.40 457.769   3 
   2   2  20 4622.66 511.544   4 
   2   2  20 3350.99 445.492   3 
  -2  -2 -20 4699.16 488.455   3 
   2  -2  20 3691.98 487.690   4 
   2   2  21-255.114 224.006   4 
   2   2 -21-46.8445 151.015   3 
   2  -2  21 26.0021 192.083   4 
   2   2  22 251.556 179.208   4 
   2  -2  22 483.404 296.726   4 
   2   2 -22 93.0822 182.741   3 
   2  -2  23 6517.91 681.354   4 
  -2   2 -23 6747.75 537.159   3 
   2   2  23 6723.74 681.520   4 
   2   2  24 993.559 295.963   4 
   2  -2  24 896.781 322.874   4 
   2   2  25 8940.44 813.897   4 
   2  -2  25 9488.79 875.690   4 
   2  -2  26 4597.06 631.507   4 
   2   2  26 4182.56 593.756   4 
   2   2  27 4.93336 201.090   4 
   2  -2  27-92.5796 292.233   4 
   2   2  28 455.857 230.884   4 
   2  -2  28 408.857 222.790   4 
   2  -2  29 552.951 263.245   4 
   2   2  29 937.580 346.752   4 
   2   2  30 2678.79 538.414   4 
   2  -2  30 3134.56 597.716   4 
   2   2  31 10426.6 1025.96   4 
   2  -3   0 8390.21 411.554   1 
   2  -3   0 8353.18 388.094   2 
   2  -3  -1 9951.45 446.106   1 
   2  -3   1 10432.9 433.611   2 
   2  -3   1 10340.2 468.030   1 
   2   3   2 211149. 3135.77   3 
   2  -3  -2 216183. 3126.50   1 
   2   3   3 180307. 2779.28   3 
   2   3   4 226284. 3351.45   3 
   2   3   5 60055.7 1343.62   3 
   2  -3   6 50707.6 943.340   3 
   2   3   6 56770.1 1297.34   3 
   2  -3   7 529.718 88.6227   3 
   2   3   7 351.086 125.298   3 
   2  -3   8 59627.9 1069.32   3 
   2   3   8 59717.5 1435.02   3 
   2  -3  -9 14722.6 636.519   4 
   2   3   9 14407.0 665.869   3 
   2  -3   9 14302.9 454.422   3 
  -2   3 -10 21251.3 599.564   3 
   2  -3 -10 21846.6 824.378   4 
  -2  -3 -10 21557.3 838.706   3 
   2  -3  10 21246.0 598.392   3 
   2   3  10 21271.4 839.152   3 
   2  -3 -11 18538.9 772.459   4 
  -2   3 -11 16894.7 545.179   3 
   2   3 -11 13695.4 517.414   5 
   2   3  11 14189.1 703.320   3 
  -2  -3 -11 13169.4 673.717   3 
   2  -3  11 16938.4 538.956   3 
   2   3  12 89.1539 140.309   3 
   2  -3  12 161.803 73.7635   3 
   2   3  12 157.033 70.7994   5 
  -2   3 -12 229.779 88.6110   3 
   2   3 -12 140.404 70.3719   5 
   2  -3 -12 69.8437 109.689   4 
   2   3  13 32.7704 107.199   3 
   2  -3  13-25.6244 67.2015   3 
  -2   3 -13 104.734 63.6623   3 
   2   3  13 72.2728 74.4440   5 
   2   3 -13-40.1734 67.8906   5 
   2  -3 -13 127.596 81.2841   4 
   2  -3 -14 119.707 116.967   4 
   2   3  14-123.355 158.730   3 
  -2   3 -14 169.190 76.1079   3 
   2  -3  14 56.9872 74.6573   3 
   2  -3 -14-83.2591 141.781   3 
   2   3  14 77.1123 74.8666   5 
   2   3 -14 57.0051 58.5116   5 
   2   3  15 19585.0 929.801   3 
   2  -3  15 19888.6 700.263   3 
   2  -3 -15 21445.5 992.857   3 
  -2   3 -15 20874.2 708.233   3 
   2   3  15 19907.5 623.063   5 
   2  -3 -15 20708.4 943.892   4 
   2   3 -15 20422.1 601.869   5 
   2   3 -15 22168.4 994.156   4 
  -2   3 -16 3295.50 299.024   3 
   2   3  16 3207.61 241.113   5 
   2   3  16 3469.77 401.613   3 
   2  -3  16 3448.61 310.017   3 
  -2  -3 -16 3757.98 429.509   3 
   2   3  16 3584.44 416.996   4 
   2   3 -16 3469.58 236.319   5 
   2  -3 -16 4078.38 464.264   3 
   2  -3 -16 3448.62 419.419   4 
   2   3  17 92162.2 2281.76   3 
   2  -3 -17 95151.0 2376.97   3 
  -2   3 -17 91580.8 1833.22   3 
  -2  -3 -17 90344.7 2225.13   3 
   2   3  17 89436.7 1541.42   5 
   2   3  17 87584.8 2204.16   4 
   2   3  18 2946.74 411.520   4 
  -2   3 -18 3900.55 340.730   3 
   2   3  18 3207.15 438.071   3 
  -2  -3 -18 3339.52 418.390   3 
   2   3  19 20188.1 1050.42   3 
  -2   3 -19 23185.6 857.542   3 
  -2  -3 -19 23644.3 1091.78   3 
   2  -3 -19 21226.2 473.749   5 
   2   3  19 21452.4 1061.36   4 
   2   3 -20 8239.93 593.363   3 
   2   3  20 8303.58 677.778   3 
  -2   3 -20 9129.80 541.380   3 
   2  -3  20 9007.49 737.250   4 
   2  -3  20 8469.32 271.378   5 
   2   3  20 9488.02 718.159   4 
   2   3 -21 249.254 142.966   3 
   2   3  21-224.889 225.579   3 
   2  -3  21-142.889 206.005   4 
   2   3  21-65.1565 186.507   4 
   2   3 -22 529.704 172.694   3 
   2   3  22 861.752 289.291   4 
   2  -3  22 511.968 245.094   4 
   2   3 -23 200.881 159.891   3 
   2   3  23 462.172 233.396   4 
   2  -3  23 467.500 236.269   4 
   2  -3  24 173.633 242.472   4 
   2   3  24 154.746 222.729   4 
   2   3  25 454.675 276.626   4 
   2  -3  25 406.037 206.973   4 
   2   3  26-156.357 267.656   4 
   2  -3  26-121.160 241.649   4 
   2  -3  27-312.633 293.918   4 
   2   3  27-35.1876 234.076   4 
   2   3  28 811.776 348.356   4 
   2  -3  28 489.063 329.691   4 
   2  -3  29 769.130 398.772   4 
   2   3  29 452.836 330.828   4 
   2   3  30 742.679 322.833   4 
   2   3  31-116.960 213.613   4 
   2  -4   0 3606.14 280.303   2 
   2  -4   0 3544.31 290.623   1 
   2  -4  -1 134044. 2205.40   2 
   2   4   1 124635. 2148.31   3 
   2  -4   1 132395. 2234.21   1 
   2  -4   1 130533. 2171.56   2 
  -2  -4  -1 124730. 1773.48   2 
   2  -4  -1 130254. 2216.11   1 
   2   4  -1 125670. 2114.22   3 
   2  -4   2 245161. 3572.07   1 
   2   4  -2 236152. 3414.63   3 
   2   4   2 238841. 3510.14   3 
   2  -4  -2 240763. 3535.31   1 
   2   4   3 175480. 2822.91   3 
   2   4   3 180175. 2396.23   2 
   2   4   4 70407.1 1507.06   3 
   2   4  -5 4039.77 279.182   4 
   2   4   5 3826.21 324.795   3 
   2  -4   6 12903.3 377.859   3 
   2   4   6 13329.1 606.005   3 
   2   4  -6 13420.6 550.016   4 
   2   4  -7 29236.4 877.205   4 
   2  -4   7 29453.9 608.889   3 
   2   4   7 27161.9 931.743   3 
   2   4  -8 49224.1 1235.07   4 
   2  -4   8 46757.0 848.306   3 
   2   4   8 47566.3 1302.03   3 
   2   4  -8 46702.1 1104.31   5 
   2   4  -9 6047.29 221.414   1 
   2   4  -9 6167.31 361.096   5 
   2   4   9 6240.70 370.653   5 
   2  -4   9 6097.66 260.539   3 
   2   4   9 6265.73 459.972   3 
   2   4  10 2823.53 255.704   5 
   2  -4 -10 3519.77 320.131   4 
   2   4 -10 3033.90 259.673   5 
   2  -4  10 3317.65 199.247   3 
   2   4  10 3044.15 338.983   3 
   2  -4 -11 86291.9 1854.84   4 
   2   4  11 82346.3 1610.83   5 
   2   4 -11 80718.7 1570.53   5 
   2   4  11 82259.6 1941.07   3 
   2  -4  11 83198.4 1371.66   3 
   2   4 -12 28.3809 62.3293   5 
   2   4  12 0.45251 143.668   3 
   2  -4  12 6.44048 72.8625   3 
   2  -4 -12 121.818 98.2558   4 
  -2   4 -12 99.5671 64.9160   3 
   2   4  12-53.8400 70.5169   5 
   2  -4 -13 22087.1 915.546   4 
  -2   4 -13 21621.8 622.677   3 
   2   4  13 23055.0 737.378   5 
   2   4 -13 22544.9 708.338   5 
   2  -4 -13 21078.0 967.603   3 
   2   4 -13 23208.4 970.309   4 
   2  -4  13 21139.4 622.756   3 
   2   4  13 22695.3 980.271   3 
   2   4  14 13292.0 767.123   3 
  -2  -4 -14 12977.9 737.915   3 
   2   4  14 12004.1 521.861   5 
  -2   4 -14 13793.9 501.877   3 
   2  -4 -14 13758.9 789.697   3 
   2   4 -14 13325.4 525.343   5 
   2  -4  14 13045.8 488.170   3 
   2  -4 -14 13959.8 741.589   4 
   2   4 -14 13321.6 757.057   4 
   2   4  15 56601.7 1713.77   3 
   2  -4 -15 62143.2 1819.35   3 
  -2   4 -15 59742.1 1235.65   3 
   2  -4 -15 63062.0 1713.35   4 
   2   4 -15 54581.5 1196.28   5 
  -2  -4 -15 60452.7 1719.14   3 
   2   4  15 58176.7 1258.58   5 
   2   4  15 56042.7 1578.98   4 
   2   4  16 4345.36 470.868   3 
   2  -4 -16 5162.48 511.348   3 
  -2   4 -16 4100.38 303.018   3 
  -2  -4 -16 4708.99 476.799   3 
   2   4  16 4284.59 435.288   4 
   2   4  16 4542.44 311.236   5 
   2  -4 -16 3805.43 417.073   4 
   2   4  17 21001.1 1053.22   3 
  -2   4 -17 21244.1 726.601   3 
  -2  -4 -17 22785.7 1062.95   3 
   2   4  17 20505.6 989.002   4 
   2   4  18 437.150 206.242   4 
  -2   4 -18 350.893 108.257   3 
   2   4  18-68.2697 172.588   3 
  -2  -4 -18-15.5939 132.174   3 
   2   4  19 2409.38 380.437   4 
   2  -4 -19 2511.80 183.697   5 
  -2   4 -19 2318.63 248.446   3 
   2   4  19 1907.53 343.715   3 
   2  -4  20 8990.17 740.253   4 
   2  -4  20 9416.34 361.845   5 
   2   4  20 10346.0 745.731   4 
  -2   4 -20 9205.52 512.816   3 
   2   4  20 8847.80 719.608   3 
   2  -4 -20 8920.57 308.392   5 
   2  -4  21 2093.75 142.110   5 
  -2   4 -21 1853.09 243.602   3 
   2   4 -21 2159.31 328.191   3 
   2   4  21 2613.77 410.254   3 
   2   4  21 2359.84 398.446   4 
   2  -4  21 1985.12 376.110   4 
   2   4 -22 14649.9 818.693   3 
  -2   4 -22 15444.1 709.881   3 
   2  -4  22 16146.6 1065.94   4 
   2   4  22 13833.8 927.263   4 
   2  -4  23 3558.37 528.672   4 
   2   4 -23 3933.18 454.161   3 
   2   4  23 3740.39 514.206   4 
   2   4  24 5091.94 598.564   4 
   2  -4  24 5038.47 630.629   4 
   2  -4  25 2767.63 493.235   4 
   2   4  25 3230.87 498.337   4 
   2   4  26 266.606 254.432   4 
   2  -4  26 381.747 262.115   4 
   2  -4  27 7457.06 822.579   4 
   2   4  27 7479.62 793.838   4 
   2  -4  28 5061.52 733.810   4 
   2   4  28 4536.86 661.250   4 
   2  -4  29 30032.6 1721.28   4 
   2   4  29 28451.6 1624.81   4 
   2   4  30 7826.93 875.214   4 
   2   4  31 1522.63 469.587   4 
  -2  -5   0 31788.7 884.874   3 
   2  -5   0 24599.7 853.215   1 
   2   5   0 29278.5 861.864   3 
   2  -5   0 25364.4 844.674   2 
   2   5   0 31298.9 902.847   5 
   2  -5   1 68.3334 94.3030   2 
   2  -5   1 142.975 115.217   1 
   2  -5  -1 114.078 88.0573   2 
   2   5  -1 86.0994 102.430   3 
   2   5   1 104.081 108.507   3 
   2   5   1 212.701 126.207   5 
   2   5  -1 359.793 150.549   5 
   2  -5  -1 63.5677 92.6850   1 
  -2  -5  -1 107.303 70.1865   2 
  -2  -5  -2 138453. 2036.65   2 
   2   5   2 139633. 2396.22   3 
   2  -5   2 135096. 2414.03   2 
   2  -5   2 141858. 2475.35   1 
   2   5  -2 136935. 2292.33   3 
   2   5   2 144832. 2409.86   5 
   2   5  -2 147249. 2417.50   5 
   2   5  -3 135934. 2247.24   3 
   2   5  -3 140904. 2366.27   5 
   2   5   3 140440. 2376.57   5 
   2  -5   3 136515. 2425.52   1 
   2   5   3 136046. 2391.47   3 
   2   5   3 137257. 2035.89   2 
   2   5  -3 136879. 2082.81   4 
   2   5  -4 4708.26 343.035   5 
   2   5   4 4913.50 351.066   5 
   2   5  -4 4774.87 289.508   4 
   2   5   4 4237.45 344.000   3 
   2   5   4 4372.03 254.286   2 
   2   5  -5 10494.9 453.224   4 
   2   5   5 9751.76 495.248   5 
   2   5   5 9355.79 523.032   3 
   2   5  -5 9891.49 498.179   5 
  -2  -5   5 8770.84 260.167   1 
   2   5  -6 63842.6 1364.12   4 
   2   5   6 66270.6 1444.60   5 
   2   5   6 66020.3 1559.17   3 
   2   5  -6 63973.9 1417.69   5 
   2   5   7 114003. 2083.82   5 
   2  -5   7 112732. 1581.92   3 
   2   5   7 110586. 2244.97   3 
   2   5  -7 115863. 2075.13   5 
   2   5  -7 116265. 2070.17   4 
   2   5  -8 1751.20 224.649   4 
   2   5   8 1907.79 235.505   5 
   2  -5   8 2482.35 139.503   3 
   2   5  -8 1639.96 212.672   5 
   2   5   8 1578.08 251.603   3 
   2   5   9 124756. 2202.47   5 
   2   5  -9 120283. 1684.79   1 
   2   5   9 125175. 2479.59   3 
   2  -5   9 121573. 1670.48   3 
   2   5  -9 124055. 2179.62   5 
   2   5  -9 126418. 2312.69   4 
   2   5  10 4290.76 405.268   3 
   2  -5 -10 3190.49 310.599   4 
   2   5 -10 3886.21 201.668   1 
   2   5 -10 3841.53 304.950   5 
   2   5  10 3926.77 313.348   5 
   2  -5  10 2797.94 156.865   3 
   2  -5  11 6475.04 251.498   3 
   2  -5 -11 6390.93 450.029   4 
   2   5  11 6420.48 404.618   5 
   2   5 -11 6580.95 288.408   1 
   2   5 -11 6074.36 387.381   5 
   2   5  11 6117.79 499.320   3 
   2  -5  12 12125.1 370.334   3 
   2   5 -12 10548.2 510.354   5 
   2  -5 -12 12172.2 635.515   4 
   2   5  12 11606.6 540.652   5 
   2   5  12 11782.5 701.848   3 
   2  -5 -13 4702.02 414.171   4 
   2   5  13 5632.17 373.422   5 
  -2  -5 -13 5206.63 473.962   3 
   2   5  13 4854.11 471.279   3 
   2   5 -13 4809.59 340.630   5 
   2   5 -13 5396.61 461.371   4 
   2   5  13 5007.88 398.250   4 
   2   5  14 11681.2 738.883   3 
   2  -5 -14 12024.8 681.338   4 
   2  -5 -14 13320.4 797.462   3 
   2   5 -14 10963.8 514.409   5 
   2   5  14 11327.6 626.300   4 
  -2  -5 -14 12971.9 759.800   3 
   2   5  14 11925.4 549.286   5 
   2   5  15 19445.6 989.839   3 
  -2  -5 -15 19201.7 957.698   3 
   2  -5 -15 19380.6 1003.83   3 
   2   5  15 18556.6 692.628   5 
   2  -5 -15 19931.9 915.011   4 
   2   5  15 18573.0 852.357   4 
   2   5  16 4061.10 470.081   3 
  -2   5 -16 4596.49 282.713   3 
   2   5  16 4334.06 430.594   4 
  -2  -5 -16 4905.34 504.589   3 
   2  -5 -16 5001.49 477.723   4 
  -2   5 -17 20514.9 635.691   3 
   2   5  17 18395.7 1012.10   3 
   2   5  17 17752.7 895.250   4 
   2   5  18 1720.50 305.971   4 
  -2   5 -18 1821.72 199.804   3 
   2   5  18 1363.15 306.490   3 
   2   5  19 120.990 161.471   4 
  -2   5 -19 450.665 125.678   3 
   2   5  19-95.8156 190.327   3 
   2  -5 -19 231.894 80.4423   5 
  -2   5 -20 281.247 119.802   3 
   2   5  20-35.9061 214.992   3 
   2  -5  20 231.418 95.3092   5 
   2  -5 -20 281.506 86.7924   5 
   2  -5  20-217.897 223.910   4 
   2   5  20 288.141 218.047   4 
   2   5  21 25583.7 1217.24   4 
  -2   5 -21 27471.0 863.415   3 
   2   5  21 25197.0 1296.20   3 
   2  -5 -21 25180.0 609.119   5 
   2  -5  21 25780.6 1304.51   4 
   2  -5  21 25518.7 676.876   5 
   2   5  22 294.101 165.249   4 
   2  -5  22-6.61122 183.756   4 
   2   5 -22-180.881 122.856   3 
   2   5  22-222.107 192.097   3 
   2  -5  22 42.8975 50.8658   5 
   2  -5  23 3310.71 503.854   4 
   2   5  23 3015.00 456.595   4 
   2  -5  24 474.065 287.146   4 
   2   5  24 417.532 269.996   4 
   2   5  25 2357.48 453.069   4 
   2  -5  25 2191.46 456.352   4 
   2  -5  26 997.690 370.037   4 
   2   5  26 1045.20 338.261   4 
   2  -5  27 1101.87 371.982   4 
   2   5  27 1026.48 329.336   4 
   2  -5  28 1119.39 424.407   4 
   2   5  28 648.141 327.961   4 
   2   5  29 440.603 347.500   4 
   2  -5  29 615.298 360.704   4 
   2   5  30 862.206 412.058   4 
   2   5  31 892.801 327.385   4 
   2   6   0 82313.2 1683.25   3 
   2   6   0 84337.7 1761.78   5 
  -2  -6   0 84331.0 1695.99   3 
   2  -6   0 84129.4 1795.90   2 
   2  -6   0 84618.8 1818.36   1 
   2   6   1 29042.2 931.170   5 
  -2  -6  -1 28090.6 884.427   3 
   2   6  -1 27715.7 904.953   5 
   2   6  -1 26663.0 851.526   3 
   2   6   1 28758.1 895.688   3 
   2  -6   1 28529.4 960.263   1 
   2  -6  -1 28555.2 958.473   1 
   2  -6   1 28845.5 948.764   2 
  -2  -6  -1 27096.6 731.579   2 
   2  -6  -1 28758.4 950.338   2 
  -2  -6  -2 518.017 139.503   3 
   2   6  -2 608.464 91.1018   4 
   2   6  -2 529.729 130.077   3 
   2  -6  -2 703.544 156.470   2 
   2   6   2 412.951 141.468   5 
   2   6  -2 672.533 160.254   5 
   2   6   2 498.612 156.925   3 
   2  -6   2 723.600 167.808   2 
   2  -6   2 756.820 168.256   1 
  -2  -6  -2 632.575 113.313   2 
   2   6  -3 357.209 113.538   5 
   2   6  -3 507.941 103.222   4 
   2  -6   3 523.814 170.662   1 
   2   6  -3 493.387 134.033   3 
   2   6   3 270.958 115.243   5 
   2   6   3 301.774 119.858   3 
   2   6   4 8445.22 402.189   2 
   2   6  -4 7951.70 471.164   5 
   2   6  -4 8376.51 428.977   3 
   2   6   4 8571.93 514.190   3 
   2   6   4 7837.25 475.058   5 
   2   6  -4 8043.85 379.211   4 
   2   6   5 27528.8 908.582   5 
   2   6  -5 27059.3 807.796   3 
   2   6  -5 26101.8 885.552   5 
   2   6   5 25579.8 935.317   3 
  -2  -6   5 25944.6 596.022   1 
   2   6  -5 27236.7 774.650   4 
   2   6   5 27781.0 776.168   2 
   2   6   6 7034.12 387.765   2 
   2   6  -6 7139.67 445.750   5 
  -2  -6   6 6896.27 260.030   1 
   2   6   6 6522.87 470.805   3 
   2   6   6 6972.48 446.399   5 
   2   6  -6 7181.71 402.946   4 
   2   6   7 43960.9 1198.51   5 
   2   6  -7 46673.2 1147.16   4 
   2  -6   7 42100.7 716.185   3 
   2   6   7 42778.8 1293.41   3 
   2   6  -7 43498.6 1181.65   5 
   2   6  -8 94.1623 76.9185   4 
   2  -6   8 216.522 37.2841   3 
   2   6  -8 59.9748 98.6073   5 
   2   6   9 7596.97 468.247   5 
   2   6  -9 7288.05 453.768   5 
   2   6   9 6998.14 524.986   3 
   2   6  -9 7827.86 481.114   4 
   2  -6 -10 31779.9 1001.07   4 
   2   6  10 30803.0 977.556   5 
   2   6 -10 29729.7 952.648   5 
   2   6  10 30673.6 1142.36   3 
   2  -6 -11 4817.14 389.083   4 
   2   6 -11 5152.13 379.567   5 
   2   6  11 5363.97 485.699   3 
   2   6 -11 5161.12 265.463   1 
   2   6  11 5909.04 419.395   5 
   2  -6 -12 4677.43 402.754   4 
  -2  -6 -12 5112.92 466.847   3 
   2   6  12 5402.33 387.193   4 
   2   6  12 6070.70 417.322   5 
   2   6 -12 5911.58 402.472   5 
   2   6 -12 5402.58 286.743   1 
   2   6  12 5136.79 479.898   3 
   2   6  13 9316.42 671.137   3 
   2   6 -13 9538.30 406.908   1 
   2   6 -13 9231.00 505.748   5 
  -2  -6 -13 10124.7 674.899   3 
   2   6  13 9358.45 521.017   5 
   2  -6 -13 9553.17 592.409   4 
   2  -6 -13 10229.6 703.745   3 
   2   6  13 9169.56 531.872   4 
   2   6  14 8363.09 651.069   3 
   2   6  14 9156.60 551.093   4 
   2  -6 -14 9102.60 687.546   3 
  -2  -6 -14 9875.45 683.139   3 
   2   6  14 9611.30 523.931   5 
   2   6 -14 10042.7 436.001   1 
   2  -6 -14 8522.01 577.316   4 
   2   6  15-143.417 105.198   4 
   2   6  15-131.160 173.655   3 
   2  -6 -15 234.485 179.828   4 
  -2  -6 -15 171.539 223.116   3 
   2   6 -15 64.3517 102.770   1 
   2   6  16 56309.6 1846.05   3 
   2   6  16 55081.9 1581.17   4 
   2   6  17 337.596 230.374   4 
   2   6  17 390.353 233.265   3 
   2   6  18 38852.7 1574.93   3 
   2   6  18 37336.7 1350.50   4 
   2   6  19 8373.53 739.669   3 
   2   6  19 8502.20 648.846   4 
   2  -6 -19 9029.39 446.914   5 
   2  -6  20 443.332 116.197   5 
   2   6  20-160.809 246.234   3 
   2  -6 -20 166.969 81.1277   5 
   2   6  20-6.20422 174.497   4 
   2  -6  20 176.410 178.643   4 
   2   6  21 699.122 270.082   4 
   2  -6  21 712.233 306.049   4 
   2   6  21 528.808 301.533   3 
   2  -6 -21 317.140 95.8910   5 
   2  -6  21 285.108 110.713   5 
   2  -6  22 2545.23 415.680   4 
   2   6  22 2427.30 413.220   4 
   2  -6  22 2915.15 230.521   5 
   2   6  23 8815.55 760.272   4 
   2  -6  23 7823.82 814.763   4 
   2  -6  24 26705.6 1459.98   4 
   2   6  24 25757.6 1333.29   4 
   2  -6  25 6548.60 750.923   4 
   2   6  25 6943.83 729.276   4 
   2  -6  26 73.7900 291.668   4 
   2   6  26 275.619 253.701   4 
   2  -6  27 167.855 232.009   4 
   2   6  27 506.386 313.064   4 
   2   6  28 1995.30 445.451   4 
   2  -6  28 1467.55 424.718   4 
   2   6  29 3259.15 569.726   4 
   2   6  30 14324.4 1144.69   4 
   2   6  31 664.454 313.792   4 
   2   7   0 14019.1 370.631   4 
   2   7   0 15002.8 689.659   5 
   2  -7   0 14743.4 703.724   2 
   2   7   0 12940.5 597.245   3 
  -2  -7   0 12455.8 523.166   2 
   2  -7   0 15700.9 726.924   1 
  -2  -7   0 13916.3 620.538   3 
   2   7  -1 21250.0 521.208   4 
  -2  -7  -1 21730.8 803.175   3 
   2  -7   1 22636.2 887.060   1 
   2   7  -1 20532.2 823.077   5 
   2   7   1 20500.0 784.454   3 
   2   7   1 21386.1 836.221   5 
   2   7  -1 20329.3 750.430   3 
   2  -7   1 24275.1 913.133   2 
  -2  -7  -1 20187.7 677.790   2 
   2  -7  -1 23056.6 884.736   2 
   2  -7  -1 24370.8 915.840   1 
  -2  -7   1 20884.8 756.066   3 
   2   7  -2 10481.0 374.767   4 
  -2  -7  -2 10335.9 550.898   3 
   2   7  -2 10253.1 566.065   5 
   2  -7   2 8163.73 536.083   1 
   2   7  -2 9918.35 505.032   3 
   2   7   2 10850.5 570.232   3 
   2  -7   2 9002.64 549.859   2 
  -2  -7  -2 10313.1 464.110   2 
   2   7   2 10897.8 586.658   5 
   2  -7  -2 8901.07 547.995   2 
   2   7  -3 10453.9 401.684   4 
   2   7  -3 10087.9 508.051   3 
  -2  -7  -3 11496.4 593.342   3 
   2   7  -3 9570.59 551.901   5 
   2   7   3 10359.4 577.343   5 
   2  -7   3 8523.87 546.861   1 
   2   7   3 10148.5 573.039   3 
   2   7  -4 18154.0 681.087   3 
   2   7   4 19846.6 806.918   5 
   2  -7  -4 21196.9 817.288   3 
   2   7  -4 18963.8 604.881   4 
   2   7   4 19078.3 806.841   3 
   2   7  -4 19241.3 796.074   5 
   2   7   4 18527.7 662.366   2 
   2  -7   4 21147.2 852.190   1 
   2   7  -5 39078.8 1023.43   3 
   2  -7  -5 41550.8 1214.45   3 
   2   7  -5 40542.5 1185.62   5 
   2   7  -5 40436.3 979.649   4 
   2   7   5 39437.0 1218.91   3 
  -2  -7   5 39000.4 855.275   1 
   2   7   5 39278.1 1035.11   2 
   2   7   5 40707.8 1193.48   5 
   2   7   6 5425.10 365.089   2 
   2  -7  -6 5559.74 440.509   3 
   2   7  -6 5210.62 342.829   3 
   2   7   6 5570.63 423.780   5 
   2   7   6 5518.02 444.109   3 
   2   7  -6 5359.10 406.643   5 
   2   7  -6 5437.10 345.466   4 
  -2  -7   6 5294.29 266.751   1 
   2   7  -7 57.9973 104.852   3 
   2   7   7 90.8995 109.097   5 
   2   7   7 126.517 118.239   2 
   2   7   7 142.481 168.195   3 
   2   7  -7 206.372 79.2294   4 
   2   7  -7 86.3123 99.1875   5 
   2   7   8 171.691 114.614   3 
   2   7   8 385.515 134.750   5 
   2   7  -8 367.550 108.127   4 
   2   7  -8 359.886 145.275   5 
   2   7   9 11932.3 620.951   5 
   2   7  -9 11784.0 609.262   5 
   2   7  -9 12381.8 613.572   4 
   2   7   9 13083.3 742.747   3 
   2  -7 -10 9294.61 522.018   4 
   2   7  10 9909.56 564.995   5 
   2   7  10 9587.50 456.738   4 
   2   7  10 9430.95 650.114   3 
   2   7 -10 10477.8 572.243   5 
   2  -7 -11 14711.9 693.240   4 
   2   7  11 17149.1 887.767   3 
   2   7  11 16718.4 749.829   5 
   2   7 -11 16520.4 723.947   5 
   2   7  11 15687.6 624.175   4 
   2   7  12 840.668 161.231   4 
   2   7  12 908.404 229.396   3 
   2   7  12 931.743 188.817   5 
  -2  -7 -12 1133.46 244.758   3 
   2  -7 -12 1273.92 209.315   4 
   2   7 -12 1052.16 198.040   5 
   2  -7 -13 10180.9 716.370   3 
   2  -7 -13 9311.95 579.916   4 
  -2  -7 -13 11340.1 734.820   3 
   2   7 -13 10934.5 449.246   1 
   2   7  13 10845.4 742.031   3 
   2   7  13 10913.9 567.272   4 
   2   7  14 241.287 180.223   3 
   2   7  14 314.741 155.779   4 
   2   7 -14 220.462 82.6872   1 
  -2  -7 -14 463.498 186.537   3 
   2  -7 -14 167.106 130.249   4 
   2   7  15 41142.5 1556.46   3 
   2   7  15 38867.5 1233.57   4 
   2   7 -15 41850.2 1031.86   1 
   2  -7 -15 39996.4 1328.02   4 
   2   7  16 368.501 168.213   4 
   2  -7 -16 340.460 152.010   4 
   2   7 -16 329.623 121.937   1 
   2   7  16 626.982 302.063   3 
   2   7  17 8981.49 611.027   4 
   2   7 -17 9981.83 509.394   1 
   2   7  17 9316.46 757.675   3 
   2   7  18 9269.62 777.387   3 
   2  -7 -18 9247.58 511.648   5 
   2   7  18 9466.75 661.467   4 
   2   7 -18 10352.2 538.103   1 
   2   7  19 520.952 181.184   4 
   2  -7  19 902.029 177.585   5 
   2  -7 -19 578.102 141.992   5 
   2   7 -19 440.836 155.234   1 
   2   7  19 859.427 268.095   3 
   2   7 -20 10535.2 581.518   1 
   2   7  20 9706.24 835.199   3 
   2   7 -20 11029.0 611.629   3 
   2   7  20 10628.7 742.290   4 
   2  -7 -20 10777.4 520.108   5 
   2  -7  20 11135.8 553.920   5 
   2  -7  20 10552.1 826.569   4 
   2   7  21 12187.1 815.100   4 
   2   7 -21 12565.2 647.389   1 
   2   7  21 12259.2 939.664   3 
   2  -7 -21 10733.8 503.730   5 
   2  -7  21 10395.3 848.330   4 
   2  -7  21 12076.0 562.890   5 
   2  -7  22 72.8618 214.612   4 
   2   7  22 264.296 183.026   4 
   2  -7  22 354.593 115.938   5 
   2  -7 -22 496.545 117.546   5 
   2   7  22 311.672 250.428   3 
   2  -7  23 698.659 281.522   4 
   2   7  23 1137.94 325.808   4 
   2  -7  24 4562.96 623.749   4 
   2   7  24 4725.56 597.276   4 
   2  -7  25 8341.62 836.782   4 
   2   7  25 8888.42 796.592   4 
   2   7  26 763.238 242.458   4 
   2  -7  26 1152.13 329.752   4 
   2   7  27 314.274 228.659   4 
   2  -7  27 342.021 224.554   4 
   2   7  28 682.911 309.492   4 
   2  -7  28 276.810 218.422   4 
   2   7  29 213.646 256.105   4 
   2  -8   0 116074. 2374.83   2 
  -2  -8   0 111827. 2144.21   3 
   2  -8   0 114456. 2029.12   3 
   2   8   0 112916. 2299.87   5 
   2   8   0 108543. 2131.71   3 
   2  -8   0 113638. 2354.41   1 
  -2  -8   0 103901. 1992.83   2 
   2   8   0 107817. 1522.88   4 
   2  -8   1 31378.7 882.903   3 
   2  -8   1 35735.3 1184.09   2 
  -2  -8   1 32030.7 983.936   3 
   2  -8  -1 30873.7 950.638   3 
   2   8  -1 30976.5 977.518   3 
   2  -8  -1 31679.9 1122.36   1 
   2   8   1 30754.8 1020.99   3 
  -2  -8  -1 30904.8 927.216   2 
  -2  -8  -1 31405.5 1013.62   3 
   2  -8   1 31750.4 1118.88   1 
   2   8   1 31160.5 1081.30   5 
   2   8  -1 30625.4 1069.03   5 
   2   8   1 29937.5 535.581   4 
   2  -8  -1 31881.6 1126.20   2 
   2   8  -1 31655.6 648.625   4 
   2  -8  -2 13881.5 726.076   2 
   2  -8   2 14543.5 544.282   3 
   2  -8  -2 14104.9 643.383   3 
  -2  -8  -2 12888.6 646.418   3 
   2   8  -2 12397.7 666.036   5 
   2   8  -2 13132.6 419.516   4 
   2   8  -2 11993.7 576.198   3 
   2   8   2 11934.3 647.375   5 
   2  -8   2 13794.1 724.520   1 
   2  -8   2 14503.4 745.129   2 
   2   8   2 12524.1 643.205   3 
  -2  -8  -2 11778.9 543.231   2 
   2   8  -3 144.454 111.174   5 
   2  -8   3 340.766 102.522   3 
  -2  -8  -3-84.7975 114.759   3 
   2  -8  -3 399.198 162.302   3 
   2   8  -3-81.8076 137.848   3 
   2   8  -3 62.5739 72.1070   4 
   2  -8   3 298.518 158.192   1 
   2   8   3 74.4883 112.037   3 
   2   8   3-26.7893 131.312   5 
   2   8  -4 48606.4 1379.23   5 
   2  -8  -4 47085.6 1322.98   3 
   2   8  -4 46405.8 1025.65   4 
   2   8  -4 46932.6 1191.51   3 
  -2  -8  -4 48671.4 1368.55   3 
   2   8   4 47437.4 1374.03   5 
   2   8   4 45923.8 1186.44   2 
   2   8   4 47528.6 1371.47   3 
   2  -8   4 49631.7 1437.70   1 
   2  -8   4 45758.8 974.315   3 
   2  -8   5 28955.7 1066.25   1 
   2  -8  -5 29752.4 1041.69   3 
   2   8  -5 28530.5 882.798   3 
   2   8  -5 28234.6 1023.20   5 
   2   8   5 27814.9 1058.32   3 
   2   8  -5 28889.3 809.296   4 
  -2  -8   5 28376.4 768.686   1 
   2   8   5 28289.7 906.571   2 
   2  -8   5 27841.4 665.820   3 
   2   8   5 28821.9 1034.71   5 
   2   8  -6 106350. 2228.20   5 
   2  -8   6 100404. 1534.26   3 
   2   8  -6 107811. 1964.07   3 
   2   8   6 107017. 2231.92   5 
   2  -8  -6 104269. 2263.09   3 
   2   8   6 106022. 2056.83   2 
   2   8   6 105853. 2309.96   3 
  -2  -8   6 106190. 1760.34   1 
   2   8   6 105050. 1525.54   4 
   2  -8   7 5688.11 205.922   3 
  -2  -8   7 5518.01 298.256   1 
   2   8  -7 5250.38 362.127   3 
   2   8   7 5121.30 259.997   4 
   2   8   7 5062.58 391.190   2 
   2   8   7 5071.06 468.427   3 
   2   8  -7 5694.22 456.954   5 
   2   8   7 5060.63 438.279   5 
   2   8  -8 60171.6 1570.59   5 
   2   8  -8 58935.4 1326.41   3 
   2  -8  -8 60920.8 1697.13   3 
   2   8   8 59470.2 1127.66   4 
   2   8   8 58465.9 1690.13   3 
   2   8   8 59447.8 1576.90   5 
   2   8   8 58052.5 1484.89   2 
   2   8  -9 601.197 144.588   3 
   2  -8  -9 659.740 207.221   3 
   2   8   9 397.299 201.916   3 
   2   8   9 119.768 114.216   5 
   2   8   9 620.282 119.855   4 
   2   8  -9 42.7719 126.277   5 
   2  -8 -10 9076.03 514.078   4 
   2   8 -10 8910.91 562.153   5 
   2   8  10 8802.59 557.667   5 
   2   8  10 9734.30 681.011   3 
   2   8  10 8761.36 422.563   4 
   2  -8 -11 23886.1 1091.07   3 
   2   8  11 22381.7 920.526   5 
   2   8  11 22087.8 741.642   4 
   2  -8 -11 23182.5 872.607   4 
   2   8  11 21666.4 1046.13   3 
   2   8  12 25529.5 1156.93   3 
   2  -8 -12 24140.9 1130.35   3 
   2  -8 -12 25082.6 936.974   4 
  -2  -8 -12 25477.7 1139.66   3 
  -2   8 -12 25762.0 1132.06   1 
   2   8  12 24084.1 820.513   4 
   2   8  13 3020.60 438.858   3 
   2  -8 -13 3125.19 349.857   4 
   2   8  13 3308.20 314.409   4 
  -2   8 -13 3224.24 428.755   1 
   2   8  14 19697.4 803.079   4 
   2  -8 -14 18796.8 852.530   4 
  -2   8 -14 18430.5 981.288   1 
   2   8  14 20051.0 1068.95   3 
   2   8  15 5722.80 462.001   4 
   2   8  15 5670.98 598.529   3 
   2   8 -15 4687.07 327.971   1 
  -2   8 -15 6721.74 621.008   1 
  -2  -8  15 5870.83 552.154   4 
   2  -8 -15 6512.25 522.036   4 
   2   8  16 6874.62 671.953   3 
   2   8  16 6899.34 517.114   4 
  -2   8 -16 7461.70 651.701   1 
   2   8 -16 6694.33 404.187   1 
   2  -8 -16 7619.47 572.721   4 
   2   8  17 661.669 217.196   4 
   2   8 -17 338.511 113.735   1 
   2   8  17 147.664 195.235   3 
  -2   8 -17 828.416 287.295   1 
   2   8  18 135.439 195.626   3 
   2   8  18 157.410 191.075   4 
   2   8 -18 56.9070 98.9112   1 
   2   8  19 5655.37 638.429   3 
   2  -8 -19 6058.44 435.468   5 
   2  -8  19 6492.89 462.174   5 
   2   8  19 5265.29 516.457   4 
   2   8 -19 5991.62 425.209   1 
   2   8 -20 7799.99 500.629   1 
   2   8  20 7763.90 779.269   3 
   2  -8  20 7939.69 507.035   5 
   2   8 -20 7369.02 479.043   3 
   2  -8  20 7895.17 732.319   4 
   2  -8 -20 8533.22 502.149   5 
   2   8  20 7304.19 624.311   4 
   2  -8  21 109.835 191.870   4 
   2  -8  21 59.1962 138.532   5 
   2   8  21 381.809 248.039   4 
   2   8  21 212.671 235.518   3 
   2   8 -21 110.956 139.034   1 
   2  -8 -21 188.020 113.592   5 
   2   8  22 129.762 188.304   4 
   2  -8 -22 152.765 96.2914   5 
   2   8  22 82.1582 181.340   3 
   2  -8  22-116.215 243.537   4 
   2  -8  22-27.8923 93.3671   5 
   2   8  23 824.800 267.919   4 
   2  -8  23 439.514 215.566   4 
   2   8  24 11507.2 877.580   4 
   2  -8  24 11476.3 969.989   4 
   2  -8  25 4405.05 631.674   4 
   2   8  25 3143.05 493.654   4 
   2  -8  26 373.619 299.820   4 
   2   8  26-6.09120 250.701   4 
   2  -8  27 64.1030 229.529   4 
   2   8  27-206.130 282.923   4 
   2  -8  28-456.316 322.611   4 
   2  -9   0 1907.84 291.461   2 
   2  -9   0 2130.65 310.760   1 
   2  -9   0 2332.31 257.088   3 
   2   9   0 2520.99 298.391   3 
   2   9   0 2153.52 289.012   5 
  -2  -9   0 1969.17 240.929   2 
  -2  -9   0 1891.01 257.087   3 
   2  -9   1 15270.0 617.001   3 
   2  -9  -1 14118.3 645.847   3 
  -2  -9   1 15050.1 686.278   3 
  -2  -9  -1 14763.7 706.413   3 
   2  -9   1 14440.9 778.945   1 
   2   9  -1 15110.3 778.574   5 
   2   9   1 15900.7 789.892   5 
   2  -9  -1 15559.3 801.174   1 
   2   9  -1 14858.8 684.204   3 
   2   9   1 15382.9 722.896   3 
   2  -9   1 14517.8 785.478   2 
  -2  -9  -1 14293.9 653.080   2 
   2  -9  -1 14437.4 779.416   2 
   2  -9  -2 38810.3 1321.99   2 
   2  -9   2 36611.2 974.669   3 
   2  -9  -2 39091.4 1155.27   3 
  -2  -9   2 39528.2 1136.93   3 
  -2  -9  -2 39440.8 1218.70   3 
   2   9  -2 40363.4 1148.95   3 
   2  -9   2 36299.8 1285.83   2 
  -2  -9  -2 36682.7 1081.53   2 
   2   9   2 38924.9 1229.34   3 
   2   9   2 40822.8 1308.71   5 
   2   9  -2 41132.7 1312.86   5 
   2  -9   2 36348.4 1276.15   1 
   2  -9   3 6322.47 357.816   3 
   2  -9   3 6883.00 537.618   1 
   2  -9   3 7262.56 562.482   2 
   2   9  -3 7387.16 534.045   5 
   2   9   3 8080.64 553.240   3 
   2   9   3 8369.59 569.610   5 
   2   9  -3 8727.88 496.397   3 
  -2  -9  -3 8545.94 552.867   3 
   2  -9  -3 7500.81 498.506   3 
   2  -9   4 3377.99 239.718   3 
   2   9   4 3005.13 341.680   3 
  -2  -9  -4 2739.89 321.442   3 
   2   9  -4 2463.74 313.477   5 
   2   9  -4 2949.08 287.350   3 
   2   9   4 2550.76 305.906   5 
   2  -9   4 3531.21 375.207   1 
   2  -9  -4 3563.98 353.583   3 
   2  -9   5 7089.77 323.485   3 
   2  -9  -5 7818.57 539.835   3 
   2  -9   5 7570.68 555.667   1 
  -2  -9   5 6334.02 377.744   1 
   2   9   5 6591.15 443.858   2 
   2   9  -5 6487.04 413.931   3 
  -2  -9  -5 6834.87 514.655   3 
   2   9   5 7443.03 544.432   3 
   2   9   5 6956.31 518.289   5 
   2   9  -5 7479.19 535.715   5 
   2   9   6 4270.74 180.798   4 
   2   9   6 4747.80 452.414   3 
   2  -9  -6 4123.17 405.288   3 
   2   9  -6 4032.90 322.758   3 
   2   9  -6 4393.27 420.804   5 
   2   9   6 5067.52 405.748   2 
  -2  -9  -6 4151.94 408.982   3 
   2   9   6 4293.26 413.386   5 
  -2  -9   6 4782.70 322.482   1 
   2  -9   6 4055.39 216.765   3 
   2   9   7 3834.04 197.061   4 
   2   9   7 3199.63 380.176   3 
   2  -9  -7 3134.00 362.423   3 
   2   9  -7 4087.32 402.321   5 
   2   9  -7 3833.38 310.854   3 
  -2  -9   7 3615.08 265.300   1 
   2   9   7 3880.19 391.204   5 
   2   9   7 4079.04 376.138   2 
   2  -9   7 3213.29 165.565   3 
   2   9   8 1346.36 134.906   4 
   2   9   8 1165.15 270.357   3 
   2   9   8 1253.05 216.558   2 
   2  -9  -8 1186.09 226.867   3 
   2   9  -8 1120.68 177.597   3 
   2   9   8 1224.76 236.233   5 
   2   9  -8 1218.63 239.416   5 
  -2   9   9 15841.2 913.869   2 
   2  -9  -9 17309.3 903.782   3 
   2   9  -9 16171.4 635.666   3 
   2   9   9 15112.2 865.785   3 
   2   9   9 16114.3 808.790   5 
   2   9   9 15305.8 507.831   4 
   2   9   9 15119.9 754.077   2 
   2   9  10 560.092 116.077   4 
   2   9  10 485.850 206.696   3 
   2  -9 -10 137.528 97.2508   4 
   2   9 -10 406.524 126.085   3 
   2  -9 -10 47.5931 134.565   3 
  -2   9 -10-16.6778 192.520   1 
  -2  -9 -10 532.644 214.579   3 
   2   9  10 382.665 171.692   2 
   2   9  11 7287.33 401.094   4 
   2  -9 -11 8416.19 514.898   4 
   2   9 -11 7743.06 433.592   3 
  -2  -9 -11 7461.29 607.748   3 
  -2   9 -11 7801.31 625.026   1 
   2   9  11 6832.06 602.944   3 
   2   9  12 2932.14 269.673   4 
   2   9  12 3088.57 418.501   3 
  -2   9 -12 3217.19 414.620   1 
   2  -9 -12 2875.98 323.798   4 
   2   9 -12 2493.19 256.955   3 
   2  -9 -13 7676.96 528.930   4 
   2   9  13 6273.07 601.267   3 
   2   9 -13 6474.31 402.546   3 
  -2   9 -13 8290.65 670.938   1 
   2   9  13 7173.98 443.075   4 
   2   9  14 6563.40 453.469   4 
   2  -9 -14 6468.92 506.822   4 
  -2   9 -14 5447.22 550.987   1 
   2   9  14 6009.39 616.416   3 
   2   9  15 13042.0 667.008   4 
   2   9  15 11900.4 875.435   3 
  -2   9 -15 12600.9 868.508   1 
   2  -9 -15 13376.0 739.954   4 
   2  -9 -16-95.9947 139.733   4 
   2   9  16-16.7929 126.143   4 
   2   9  16 294.815 257.353   3 
  -2   9 -16 96.4448 214.126   1 
   2   9  17 2463.14 318.199   4 
   2   9  17 3259.78 491.425   3 
   2   9 -17 2832.61 278.569   1 
  -2   9 -17 2849.75 424.535   1 
   2   9  18 7198.61 557.212   4 
   2   9  18 8184.28 761.891   3 
  -2   9 -18 6997.53 652.276   1 
   2   9 -18 7173.35 460.516   1 
   2   9  19-52.2135 117.385   4 
   2   9 -19 80.1778 97.0282   1 
   2   9  19 64.7466 196.012   3 
   2  -9  19 187.999 157.695   5 
  -2   9 -19-342.078 294.363   1 
   2   9  20 2152.49 343.827   4 
   2  -9  20 2020.25 279.538   5 
   2   9 -20 2432.44 278.930   1 
  -2   9 -20 2266.45 403.910   1 
   2   9  20 2333.11 431.265   3 
   2  -9  20 2286.87 415.175   4 
  -2   9 -21 6355.66 676.367   1 
   2  -9  21 5701.91 452.593   5 
   2   9  21 5763.99 684.972   3 
   2   9  21 5656.93 552.892   4 
   2  -9  21 6424.18 692.307   4 
   2   9 -21 5646.76 438.667   1 
   2  -9  22-138.131 241.691   4 
   2   9  22-16.1081 153.977   4 
   2   9  22-52.7200 200.108   3 
   2  -9  22-23.6949 116.358   5 
  -2   9 -22 38.6319 202.772   1 
  -2   9 -23 1383.76 381.614   1 
   2   9  23 1429.79 325.241   4 
   2  -9  23 1584.64 382.372   4 
   2   9  24 5503.43 608.796   4 
  -2   9 -24 6603.42 721.561   1 
   2  -9  24 6420.74 751.208   4 
   2  -9  25 161.380 285.646   4 
   2   9  25 209.392 221.448   4 
  -2   9 -25 361.068 243.354   1 
   2  -9  26 283.927 262.067   4 
  -2   9 -26 244.141 245.006   1 
   2  -9  27 120.034 233.962   4 
  -2   9 -27 180.508 216.207   1 
  -2   9 -28 3382.68 589.311   1 
  -2   9 -29 281.970 256.331   1 
   2 -10   0 38248.4 1100.47   3 
   2  10   0 35798.5 1284.24   5 
   2 -10   0 39141.2 1370.32   2 
   2 -10   0 40107.1 1383.67   1 
   2  10   0 34264.3 1147.94   3 
  -2 -10   0 35492.3 1135.26   2 
  -2 -10   0 35649.2 1159.16   3 
  -2 -10   1 15909.6 739.727   3 
   2 -10   1 18487.6 705.062   3 
   2 -10  -1 17740.0 752.966   3 
  -2 -10  -1 16569.9 775.808   3 
   2 -10  -1 17721.0 897.327   2 
  -2 -10  -1 14870.1 710.736   2 
   2 -10  -1 18247.6 910.157   1 
  -2 -10   1 15229.6 727.661   2 
   2  10  -1 16081.8 743.289   3 
   2  10  -1 16040.5 845.438   5 
   2 -10   1 17151.0 901.342   2 
   2  10   1 15899.9 780.124   3 
   2 -10   1 18121.5 907.305   1 
   2  10   1 16367.7 842.343   5 
   2 -10   2 6533.81 397.920   3 
   2 -10  -2 7005.52 565.129   2 
   2 -10  -2 7316.55 491.869   3 
  -2 -10  -2 7135.26 515.130   3 
   2  10  -2 7190.86 484.612   3 
   2 -10   2 7469.12 582.300   2 
   2  10   2 6511.72 507.111   3 
   2  10   2 6193.29 521.907   5 
   2  10  -2 7148.97 553.490   5 
   2 -10   2 8347.18 617.082   1 
  -2 -10   2 7278.80 480.679   3 
  -2 -10  -2 6166.35 445.244   2 
  -2 -10  -3 10086.6 574.844   2 
   2  10   3 10260.9 660.203   5 
   2  10  -3 10193.7 562.331   3 
   2 -10   3 11189.7 708.272   1 
   2 -10  -3 9976.73 600.554   3 
   2 -10   3 9550.89 457.481   3 
  -2 -10  -3 10851.6 645.100   3 
   2 -10   3 9234.35 660.486   2 
   2  10  -3 10632.4 672.263   5 
   2  10   3 9563.79 622.253   3 
   2 -10  -4 7081.16 512.542   3 
   2  10   4 6894.81 536.432   5 
   2 -10   4 7546.15 581.402   1 
   2  10  -4 6320.14 534.086   5 
  -2 -10  -4 6696.99 513.166   3 
   2  10  -4 6120.96 430.578   3 
   2  10   4 6325.15 511.501   3 
   2 -10   4 7456.55 376.069   3 
   2 -10  -5 24607.1 1000.98   3 
   2  10   5 25079.3 1054.54   5 
   2  10  -5 23776.4 1026.52   5 
   2  10   5 22560.2 1004.25   3 
   2  10  -5 22616.8 826.267   3 
  -2 -10   5 20989.5 765.608   1 
  -2 -10  -5 23463.4 1002.79   3 
   2 -10   5 23638.1 655.554   3 
   2 -10   5 23976.1 1049.39   1 
   2  10   6 5007.35 479.102   3 
   2 -10  -6 4653.24 454.244   3 
  -2 -10  -6 4827.33 455.820   3 
   2  10  -6 4880.56 370.278   3 
   2  10   6 4704.77 422.107   2 
  -2 -10   6 4460.54 334.624   1 
   2 -10   6 4571.20 459.299   1 
   2 -10   6 4542.48 247.035   3 
   2  10   6 5037.71 472.030   5 
   2 -10  -7 16660.3 874.384   3 
  -2 -10   7 17864.8 668.975   1 
  -2  10   7 18276.5 983.910   2 
   2  10  -7 17889.9 706.208   3 
  -2 -10  -7 18259.2 912.110   3 
   2 -10   7 15870.6 430.841   3 
   2  10   7 17238.4 810.336   2 
   2  10   7 16477.4 895.845   3 
   2 -10  -8 20944.8 995.573   3 
   2  10  -8 19689.4 732.970   3 
   2  10   8 19115.1 985.536   3 
  -2 -10  -8 21311.2 1008.62   3 
  -2 -10   8 19182.0 678.864   1 
  -2  10  -8 19337.8 992.893   1 
   2  10   8 20363.7 892.092   2 
  -2  10   8 18949.3 1017.26   2 
   2  10  -9 13512.8 593.558   3 
   2  10   9 13728.0 447.149   4 
   2  10   9 14194.4 854.801   3 
  -2 -10  -9 14673.8 848.802   3 
  -2  10  -9 13672.9 840.521   1 
   2 -10  -9 14743.3 854.866   3 
   2  10   9 13233.7 727.598   2 
  -2  10   9 12582.4 847.846   2 
   2  10  10 2013.41 185.285   4 
   2 -10 -10 2304.55 270.564   4 
   2  10  10 1541.38 306.516   3 
   2 -10 -10 1972.89 324.854   3 
   2  10  10 1569.41 261.008   2 
  -2  10  10 1701.78 322.145   2 
  -2  10 -10 2020.02 355.452   1 
   2  10 -10 2132.67 240.296   3 
   2  10  11 4305.54 502.174   3 
   2 -10 -11 5212.75 405.758   4 
  -2  10  11 4725.11 532.750   2 
   2  10 -11 4521.60 334.350   3 
   2  10  11 4865.08 310.457   4 
   2  10  11 4546.14 449.106   2 
  -2  10 -11 4731.32 507.883   1 
   2  10  12 9705.22 751.824   3 
   2 -10 -12 9779.39 576.210   4 
   2  10  12 9534.31 469.516   4 
   2  10  12 8301.99 624.524   2 
  -2  10 -12 9593.35 732.832   1 
   2  10 -12 9968.06 493.517   3 
   2  10  13 6481.77 643.923   3 
   2  10  13 6024.50 401.380   4 
   2  10 -13 6884.40 404.909   3 
   2 -10 -13 6544.36 483.035   4 
  -2  10 -13 6892.50 633.327   1 
  -2  10 -14 10213.3 787.688   1 
   2  10  14 11540.1 868.445   3 
   2  10 -14 10738.6 509.333   3 
   2  10  14 10337.5 554.851   4 
   2 -10 -14 8722.02 576.094   4 
   2  10  15 34619.5 1548.16   3 
   2  10  15 36281.8 1123.80   4 
   2  10 -15 35105.3 977.088   3 
  -2  10 -15 35029.9 1478.29   1 
   2 -10 -15 35484.8 1238.05   4 
   2  10  16 2001.30 282.479   4 
   2 -10 -16 2221.78 326.113   4 
   2  10 -16 2044.86 228.690   3 
   2  10  16 2393.58 426.859   3 
  -2  10 -16 1639.44 361.680   1 
   2 -10 -17 1223.56 234.126   5 
   2  10 -17 1197.03 194.813   3 
   2  10  17 1165.04 330.460   3 
   2 -10 -17 1318.98 260.312   4 
  -2  10 -17 1308.51 330.387   1 
   2  10  17 1078.30 226.587   4 
   2  10  18 1572.80 265.381   4 
   2 -10 -18 1507.33 258.634   5 
   2  10  18 1979.90 403.703   3 
   2  10 -18 1639.70 205.711   3 
   2 -10  18 2080.34 298.417   5 
  -2  10 -18 2174.01 390.972   1 
   2 -10  19 1326.96 242.231   5 
  -2  10 -19 1227.57 302.569   1 
   2  10  19 1531.04 380.158   3 
   2  10  19 1630.14 279.327   4 
   2  10  20 5408.99 524.589   4 
   2  10  20 5259.25 668.180   3 
   2 -10  20 5072.75 582.441   4 
  -2  10 -20 5599.15 652.553   1 
   2 -10  20 6312.14 508.097   5 
   2 -10  21 4130.28 406.759   5 
   2 -10  21 3080.94 481.842   4 
  -2  10 -21 3766.70 547.138   1 
   2  10  21 3445.56 573.463   3 
   2  10 -21 3861.36 363.394   1 
   2  10  21 3603.92 437.837   4 
   2 -10  22 1107.57 214.761   5 
   2 -10  22 806.524 277.829   4 
  -2  10 -22 1279.56 346.189   1 
   2  10  22 643.827 202.826   3 
  -2  10 -23 116.298 224.689   1 
   2 -10  23 423.819 265.633   4 
   2 -10  24 6314.11 749.673   4 
  -2  10 -24 7708.08 792.717   1 
   2 -10  25 3881.55 612.626   4 
  -2  10 -25 3351.07 548.856   1 
   2 -10  26 4670.41 660.862   4 
  -2  10 -26 4724.07 656.022   1 
   2 -10  27 1735.60 445.835   4 
  -2  10 -27 2149.78 473.338   1 
  -2  10 -28 405.946 287.608   1 
  -2 -11   0 52666.5 1476.66   3 
   2 -11   0 48564.3 1638.22   2 
   2 -11   0 48900.5 1626.19   1 
  -2 -11   0 52559.1 1493.05   2 
   2  11   0 52102.2 1480.70   3 
   2 -11   0 48549.9 1331.29   3 
  -2 -11   1 7182.07 502.994   3 
  -2 -11  -1 6506.24 498.790   3 
   2 -11  -1 6224.30 559.685   1 
  -2 -11   1 5748.72 474.007   2 
   2  11  -1 6329.59 482.913   3 
   2 -11   1 5830.77 549.019   2 
   2 -11   1 5724.80 525.821   1 
   2  11   1 5845.78 487.750   3 
  -2 -11  -1 6358.50 488.746   2 
   2 -11  -1 6122.89 453.685   3 
   2 -11  -1 5957.16 548.622   2 
   2 -11   1 5865.70 411.404   3 
   2 -11  -2 4053.32 456.923   2 
   2  11   2 3011.65 354.825   3 
  -2 -11   2 3776.33 363.430   3 
   2 -11  -2 4247.86 394.913   3 
  -2 -11  -2 4054.16 407.024   3 
   2 -11   2 3994.67 449.485   1 
   2  11  -2 3689.69 368.310   3 
   2 -11   2 3601.75 422.566   2 
  -2 -11  -2 3289.61 342.880   2 
   2 -11   2 3858.61 319.162   3 
   2 -11  -3 19535.6 879.062   3 
  -2 -11  -3 19333.4 854.112   2 
   2 -11   3 18748.0 686.149   3 
  -2 -11  -3 19820.4 912.712   3 
   2  11  -3 19691.8 825.714   3 
   2 -11   3 20203.3 1011.81   2 
   2 -11   3 18841.5 975.025   1 
   2  11   3 19165.9 920.468   3 
   2 -11  -4 3576.13 389.075   3 
  -2 -11  -4 3919.20 417.151   3 
   2 -11   4 4297.58 477.726   2 
   2 -11   4 4276.03 474.750   1 
   2  11  -4 3737.08 357.540   3 
  -2  11   4 4419.65 502.655   2 
   2  11   4 4178.98 453.393   3 
   2 -11   4 3922.66 283.912   3 
   2 -11  -5 4728.61 459.005   3 
  -2 -11  -5 7263.08 568.749   3 
   2  11  -5 6243.99 443.552   3 
  -2 -11   5 5778.00 415.924   1 
  -2  11   5 4931.06 526.135   2 
   2 -11   5 4837.89 497.861   1 
   2 -11   5 5273.43 311.014   3 
   2  11   5 6947.81 574.548   3 
   2  11   6 244.924 163.371   3 
   2 -11  -6 16.5468 136.562   3 
   2 -11   6 101.721 163.810   1 
  -2 -11   6 174.812 129.994   1 
  -2 -11  -6 175.412 139.986   3 
   2  11   6 243.222 174.088   2 
   2  11  -6 147.994 112.060   3 
   2 -11   6 128.948 56.6770   3 
  -2  11   6-19.8068 179.661   2 
   2 -11  -7 11678.8 746.431   3 
  -2 -11  -7 14830.7 839.549   3 
   2  11  -7 13580.6 625.012   3 
   2 -11   7 11011.8 378.527   3 
   2  11   7 12904.9 725.429   2 
  -2 -11   7 14058.6 628.534   1 
  -2  11   7 10138.1 770.911   2 
   2  11   7 14050.0 853.558   3 
   2 -11  -8 13245.4 814.905   3 
   2 -11   8 10926.4 300.927   3 
  -2 -11  -8 12320.3 790.792   3 
  -2  11   8 12240.6 847.768   2 
   2  11  -8 10961.0 553.363   3 
   2  11   8 11088.4 682.787   2 
  -2 -11   8 11108.4 546.888   1 
   2  11   8 11027.0 765.473   3 
  -2  11  -9 11475.3 790.947   1 
   2  11  -9 11699.6 568.857   3 
   2  11   9 12727.7 749.634   2 
  -2  11   9 10924.8 817.525   2 
   2  11   9 11202.2 802.876   3 
   2  11 -10 7521.69 447.400   3 
  -2  11 -10 8452.45 695.192   1 
  -2  11  10 7910.21 713.381   2 
   2  11  10 7393.77 577.153   2 
   2 -11 -10 8325.98 495.711   4 
   2  11  10 7162.75 647.690   3 
   2  11  11 18417.9 1069.64   3 
  -2  11  11 16186.4 1030.21   2 
   2  11 -11 18206.3 694.444   3 
  -2  11 -11 17134.8 994.145   1 
   2  11  11 18160.0 932.293   2 
   2 -11 -11 17489.9 748.208   4 
   2  11  12 46.2547 174.499   2 
   2 -11 -12 61.8082 121.176   4 
  -2  11 -12-248.624 269.716   1 
   2  11  12 379.096 241.746   3 
  -2  11  12-145.525 260.903   2 
   2  11 -12 50.5295 99.2334   3 
   2 -11 -13 518.562 153.653   4 
   2  11 -13 791.288 146.767   3 
  -2  11 -13 82.0648 195.742   1 
   2  11  13 967.940 292.380   3 
   2  11  13 775.740 241.226   2 
  -2  11  13 262.954 206.392   2 
   2  11 -14 1738.87 201.984   3 
   2 -11 -14 1670.82 250.907   4 
   2  11  14 2166.03 401.895   3 
   2  11  14 1638.52 339.243   2 
  -2  11 -14 1277.93 314.395   1 
   2  11  15 8396.88 783.514   3 
   2  11 -15 7514.03 417.905   3 
  -2  11 -15 7366.88 690.280   1 
   2 -11 -15 8329.68 575.416   4 
   2  11 -16 3646.00 289.753   3 
   2  11  16 3405.66 524.334   3 
   2 -11 -16 4307.88 427.714   4 
  -2  11 -16 4033.03 548.740   1 
   2 -11 -16 3563.96 404.094   5 
  -2  11 -17 6302.91 658.305   1 
   2  11  17 5120.39 656.328   3 
   2 -11 -17 6292.31 532.908   5 
   2 -11  17 5183.04 508.312   5 
   2  11 -17 4782.33 328.681   3 
   2 -11 -17 6832.50 557.708   4 
   2 -11  18 521.507 184.653   5 
   2  11 -18 676.222 136.621   3 
   2  11  18 668.385 294.784   3 
  -2  11 -18 873.408 280.033   1 
   2 -11 -18 498.395 161.677   5 
  -2  11 -19 237.473 194.154   1 
   2  11  19-8.84274 201.437   3 
   2 -11  19 206.039 224.081   4 
   2 -11 -19 39.9805 127.624   5 
   2  11 -19 2.27059 68.4572   3 
   2 -11  19 220.023 141.521   5 
   2 -11  20-19.2213 176.597   4 
  -2  11 -20-276.730 230.428   1 
   2  11  20-492.548 295.196   3 
   2 -11  20 337.595 178.734   5 
   2 -11 -20 37.7137 118.835   5 
  -2  11 -21 125.455 191.658   1 
   2 -11  21-433.348 299.856   4 
   2  11  21 115.402 212.376   3 
   2 -11 -21 197.437 134.934   5 
   2 -11  21 197.884 148.149   5 
   2 -11  22 1160.15 248.286   5 
   2  11  22 757.453 362.257   3 
   2 -11  22 997.555 315.952   4 
  -2  11 -22 1296.07 320.333   1 
  -2  11 -23 8764.44 841.746   1 
   2 -11  23 11657.7 983.810   4 
  -2  11 -24 10.7016 230.561   1 
   2 -11  24-53.0014 256.429   4 
   2 -11  25 7681.60 847.336   4 
  -2  11 -25 5746.01 702.763   1 
   2 -11  26-490.297 282.381   4 
  -2  11 -26-290.682 205.227   1 
  -2  11 -27-532.334 336.179   1 
  -2 -12   0-32.3049 137.161   2 
   2 -12   0-18.3827 87.5896   3 
   2 -12   0-378.540 249.544   2 
  -2 -12   0 255.266 171.002   3 
   2  12   0-3.82067 118.185   3 
   2 -12   0-18.9492 170.818   1 
   2 -12   1 265.706 119.678   3 
   2 -12   1 272.186 204.666   2 
   2 -12   1 212.753 133.502   1 
   2 -12  -1 436.559 173.978   3 
  -2 -12  -1 75.1898 128.298   2 
   2 -12  -1 154.759 147.213   2 
  -2 -12   1 77.1815 134.707   3 
  -2 -12  -1 168.032 163.960   3 
   2  12  -1 304.448 167.838   3 
  -2 -12   1 43.4476 128.544   2 
   2 -12  -1 281.060 174.119   1 
   2  12   1 277.296 160.046   3 
   2 -12  -2 70877.6 2068.24   2 
   2 -12   2 70671.8 2040.27   1 
   2  12   2 66500.2 1845.14   3 
  -2 -12   2 67190.6 1711.10   3 
  -2 -12   2 64957.9 1803.12   2 
   2 -12   2 70100.1 2087.55   2 
  -2 -12  -2 69880.2 1853.98   3 
   2  12  -2 64113.0 1692.37   3 
   2 -12   2 66801.3 1548.22   3 
   2 -12  -2 69181.0 1758.22   3 
  -2 -12  -2 65584.8 1770.12   2 
   2 -12   3 1702.59 244.110   3 
   2 -12   3 2202.02 389.840   1 
  -2 -12   3 1835.20 299.148   3 
  -2 -12  -3 1887.22 345.861   3 
  -2 -12  -3 1712.49 293.306   2 
   2  12  -3 1568.49 333.154   3 
   2  12   3 1412.94 327.448   3 
   2 -12   3 1656.37 333.514   2 
   2 -12  -3 2344.42 361.127   3 
   2 -12   4 119100. 2736.19   1 
  -2 -12  -4 106550. 2495.77   3 
  -2  12   4 112798. 2775.55   2 
   2 -12  -4 116236. 2512.60   3 
   2  12  -4 102473. 2205.57   3 
   2 -12   4 111746. 1996.26   3 
   2  12   4 103873. 2514.62   3 
  -2  12   5 3516.91 471.169   2 
   2  12   5 3780.08 457.672   3 
   2 -12   5 3887.67 458.049   1 
  -2 -12   5 3545.81 352.858   1 
   2  12  -5 3896.74 380.141   3 
   2 -12   5 3431.07 271.661   3 
  -2 -12  -5 4120.10 455.290   3 
   2 -12  -5 3362.33 418.346   3 
   2 -12   6 18932.2 1002.57   1 
   2  12  -6 17258.8 754.917   3 
   2 -12   6 18286.1 581.558   3 
  -2  12   6 16855.4 1016.83   2 
  -2 -12   6 17795.7 778.316   1 
  -2 -12  -6 20284.1 1002.45   3 
   2 -12  -6 18782.4 959.325   3 
   2  12   6 17730.9 965.191   3 
   2 -12  -7 6361.23 575.200   3 
   2 -12   7 5880.95 288.267   3 
   2  12   7 5652.52 506.023   2 
   2  12  -7 6543.43 458.579   3 
  -2  12   7 5287.31 586.798   2 
   2  12   7 5907.49 586.648   3 
  -2 -12   7 6296.11 458.916   1 
   2 -12   8 23741.8 526.302   3 
   2  12  -8 25548.1 887.598   3 
  -2 -12   8 25237.1 901.278   1 
   2  12   8 24169.2 1071.86   2 
   2  12   8 26021.7 1227.82   3 
  -2  12   8 25166.7 1289.15   2 
  -2  12   9 112.794 218.181   2 
   2  12   9 286.825 196.869   3 
   2  12  -9 166.566 158.090   3 
   2  12   9 196.968 161.728   2 
   2  12 -10 35807.3 1046.49   3 
   2  12  10 37254.7 1399.45   2 
   2  12  10 35305.4 1517.83   3 
   2 -12 -10 37194.3 1095.38   4 
  -2  12  10 35353.1 1567.40   2 
   2  12  11 1879.53 338.121   2 
   2  12  11 2113.72 392.327   3 
  -2  12  11 1891.93 398.409   2 
   2  12 -11 2392.28 259.798   3 
  -2  12 -11 2197.79 377.918   1 
   2 -12 -11 2774.13 303.158   4 
   2 -12 -12 120.432 116.734   4 
   2  12  12-139.215 173.751   2 
   2  12  12 396.549 229.370   3 
  -2  12  12 159.095 197.844   2 
  -2  12 -12-15.1577 227.153   1 
   2  12 -12 47.4705 88.7208   3 
   2 -12 -13 1322.80 229.217   4 
   2  12  13 1139.79 328.077   3 
  -2  12 -13 1101.89 303.083   1 
   2  12 -13 1192.58 193.685   3 
  -2  12  13 960.065 355.567   2 
   2  12  13 1038.53 267.584   2 
   2 -12 -14 1032.72 229.422   4 
  -2  12 -14 739.393 273.695   1 
   2  12  14 644.993 229.379   2 
   2  12  14 849.590 350.697   3 
  -2  12  14 805.762 304.927   2 
   2  12 -14 784.577 146.854   3 
  -2  12  15 8395.45 827.372   2 
   2  12  15 7661.13 796.282   3 
   2  12 -15 7755.11 412.737   3 
   2  12  15 7218.18 664.592   2 
  -2  12 -15 7367.79 694.645   1 
   2 -12 -15 7801.30 627.058   5 
   2 -12 -15 7114.27 529.523   4 
   2  12  16 18488.7 1087.32   2 
   2  12  16 17414.2 1174.30   3 
   2  12 -16 16781.4 613.529   3 
   2 -12 -16 16373.8 908.525   5 
  -2  12 -16 17534.6 1095.95   1 
   2 -12  16 15560.3 897.166   5 
   2 -12 -16 17862.8 870.020   4 
   2 -12 -17 300.935 175.651   4 
   2  12  17-88.8372 230.586   3 
   2 -12 -17 43.9002 134.544   5 
   2 -12  17-3.62178 151.576   5 
  -2  12 -17 119.922 215.456   1 
   2  12 -17 295.941 111.905   3 
  -2  12 -18 9842.89 834.725   1 
   2  12  18 9913.34 914.461   3 
   2 -12 -18 8538.30 646.851   5 
   2 -12  18 8690.64 665.345   5 
   2  12  19 2963.31 533.279   3 
  -2  12 -19 2346.58 438.006   1 
   2 -12  19 2862.18 456.336   4 
   2 -12 -19 3395.24 415.445   5 
   2 -12  19 2568.92 372.223   5 
   2 -12  20 171.871 187.358   5 
   2  12  20-388.983 264.727   3 
  -2  12 -20-35.8115 231.650   1 
   2 -12  20-52.1151 198.917   4 
   2 -12 -20 152.555 186.324   5 
   2 -12  21-54.1250 219.467   4 
  -2  12 -21-117.051 279.465   1 
   2  12  21-51.2346 331.787   3 
   2 -12  21 203.840 156.951   5 
   2 -12  22-80.5223 241.989   4 
   2  12  22 230.112 270.630   3 
  -2  12 -22-354.873 323.781   1 
   2 -12  23 2358.29 499.064   4 
  -2  12 -23 2729.70 480.930   1 
   2 -12  24 913.736 324.354   4 
  -2  12 -24 255.248 273.187   1 
   2 -12  25 686.229 342.375   4 
  -2  12 -25-2.06876 266.649   1 
   2 -12  26 6457.41 798.992   4 
  -2  12 -26 5221.67 695.508   1 
  -2 -13   0 2524.84 356.169   2 
  -2 -13   0 2670.86 358.212   3 
   2 -13   0 2841.52 322.706   3 
   2  13   0 2134.51 311.819   3 
   2 -13   1 477.236 161.012   3 
   2 -13  -1 210.177 111.002   3 
  -2 -13  -1 557.538 179.355   2 
  -2 -13   1 890.844 240.235   3 
  -2 -13  -1 698.422 214.139   3 
   2  13   1 718.498 199.780   3 
   2  13  -1 932.237 219.040   3 
  -2 -13   1 727.126 219.202   2 
   2  13   2 1359.08 279.308   3 
  -2 -13  -2 1404.44 259.050   2 
   2 -13  -2 1379.78 261.086   3 
  -2 -13   2 1306.39 246.459   3 
  -2 -13  -2 958.549 221.497   3 
   2  13  -2 1423.69 265.615   3 
  -2 -13   2 1122.00 256.669   2 
   2 -13   2 1436.44 223.095   3 
  -2 -13   3 11873.9 678.231   3 
  -2 -13   3 13259.0 803.719   2 
   2  13  -3 13161.8 717.204   3 
   2 -13   3 13435.4 620.998   3 
  -2 -13  -3 13138.7 796.066   3 
   2  13   3 13996.7 829.438   3 
   2 -13  -3 13362.0 759.000   3 
   2  13   4 1078.66 278.982   3 
   2 -13  -4 689.957 167.294   3 
  -2 -13  -4 1273.34 270.658   3 
   2  13  -4 1214.99 215.142   3 
   2 -13   4 710.562 151.297   3 
   2 -13  -5 3371.03 408.282   3 
  -2  13   5 3407.50 487.487   2 
  -2 -13   5 3967.01 395.001   1 
   2 -13   5 4020.93 301.163   3 
   2  13  -5 3679.31 370.758   3 
   2  13   5 3768.01 467.377   3 
  -2 -13   6 9136.19 586.530   1 
   2 -13   6 7386.68 379.507   3 
  -2  13   6 6925.08 677.244   2 
   2  13  -6 9251.57 563.264   3 
   2  13   6 8673.66 693.554   3 
   2 -13  -6 7477.50 606.038   3 
   2  13   7 594.047 230.391   3 
  -2 -13   7 679.446 166.123   1 
   2  13  -7 1217.00 229.507   3 
   2 -13   7 1227.56 143.719   3 
  -2  13   7 1308.90 350.387   2 
  -2 -13   8 218.568 113.918   1 
   2  13   8 313.219 199.177   3 
   2  13  -8 722.931 184.434   3 
   2 -13   8 908.916 106.338   3 
   2  13   8 249.989 162.761   2 
  -2  13   8 526.048 248.025   2 
   2  13   9 2474.02 403.559   3 
  -2  13   9 1617.80 371.126   2 
   2  13  -9 2758.54 295.383   3 
   2  13   9 2024.21 345.196   2 
  -2  13  10 3836.97 544.634   2 
   2  13  10 4581.84 562.253   3 
   2  13 -10 3925.08 345.609   3 
   2  13  10 4469.49 486.254   2 
   2 -13 -10 4413.09 363.948   4 
   2 -13 -11 12797.2 636.860   4 
   2  13  11 15096.3 1004.69   3 
  -2  13  11 14076.3 1018.10   2 
   2  13 -11 13340.6 608.164   3 
   2  13  11 14571.1 899.002   2 
   2  13  12 244.827 245.662   2 
   2 -13 -12-36.4727 117.177   4 
  -2  13  12-79.3593 232.650   2 
   2  13  12-16.7189 183.171   3 
   2  13 -12 31.0161 113.276   3 
   2  13  13 22201.7 1283.30   3 
   2  13 -13 22924.9 771.320   3 
   2  13  13 23329.9 1183.21   2 
  -2  13  13 22715.2 1326.19   2 
   2 -13 -13 22918.9 912.685   4 
  -2  13  14 5356.24 680.381   2 
   2  13  14 4314.06 594.065   3 
   2  13  14 4430.76 533.370   2 
   2  13 -14 4503.88 321.155   3 
  -2  13 -14 4186.26 559.936   1 
   2 -13 -14 4975.88 540.363   5 
   2 -13 -14 5283.03 442.066   4 
   2 -13 -15 1337.54 247.725   4 
   2 -13  15 1590.32 322.805   5 
   2  13  15 978.924 268.687   2 
  -2  13  15 1674.10 399.439   2 
   2  13  15 1027.73 342.800   3 
   2  13 -15 1230.19 169.026   3 
  -2  13 -15 1083.03 331.380   1 
   2 -13 -15 1200.54 309.510   5 
   2 -13  16 2350.18 389.778   5 
   2  13  16 2246.40 401.420   2 
  -2  13 -16 2583.27 462.127   1 
   2  13  16 2651.31 516.135   3 
   2  13 -16 2772.29 228.954   3 
   2 -13 -16 2351.14 316.728   4 
   2 -13 -16 2260.70 361.037   5 
  -2  13  16 1855.47 435.856   2 
  -2  13 -17 344.958 222.890   1 
   2 -13  17 109.520 194.891   5 
   2  13  17-34.2017 225.033   2 
  -2  13  17-75.8955 262.720   2 
   2  13  17 23.3959 233.267   3 
   2 -13 -17 414.730 181.132   5 
  -2  13 -18 2259.76 449.388   1 
   2 -13  18 2311.12 402.292   4 
   2  13  18 1374.24 332.789   2 
   2  13  18 2013.05 429.270   3 
  -2  13  18 1860.53 432.754   2 
   2 -13 -18 1566.90 301.762   5 
   2 -13  18 1805.32 341.397   5 
   2 -13  19 3069.54 478.484   4 
  -2  13 -19 1984.74 405.741   1 
   2 -13 -19 2575.23 380.586   5 
   2  13  19 3059.93 517.974   2 
   2  13  19 1681.67 421.616   3 
  -2  13  19 2299.17 502.042   2 
   2 -13  19 2309.97 368.756   5 
   2  13  20 5599.01 679.353   2 
  -2  13 -20 4924.95 633.720   1 
   2 -13  20 6044.28 677.794   4 
   2  13  20 5052.56 726.351   3 
   2 -13 -20 4824.04 518.827   5 
   2 -13  20 5584.39 557.989   5 
   2 -13  21 1320.54 338.655   4 
  -2  13 -21 515.360 257.224   1 
   2 -13 -21 857.663 238.125   5 
   2  13  21 529.322 216.608   3 
   2 -13  21 1274.69 282.795   5 
   2 -13  22 267.042 185.396   4 
  -2  13 -22-211.327 343.911   1 
  -2  13 -23 773.769 312.111   1 
   2 -13  23 534.779 289.378   4 
  -2  13 -24-274.077 312.809   1 
   2 -13  24 396.967 234.649   4 
   2 -13  25 1007.18 319.077   4 
  -2  13 -25 990.873 400.343   1 
   2 -14   0 9130.01 600.941   3 
   2  14   0 8698.77 635.479   3 
  -2 -14   0 10254.3 717.818   2 
  -2 -14   0 11033.4 713.042   3 
  -2 -14   1 191.912 182.602   2 
   2 -14  -1 905.531 221.873   3 
  -2 -14  -1-35.7688 165.806   2 
  -2 -14   1 657.912 197.177   3 
  -2 -14  -1 494.396 186.003   3 
   2  14   1 42.1541 170.576   3 
   2 -14   1 614.663 178.362   3 
   2  14  -1 105.850 202.437   3 
  -2 -14   2 5303.72 478.053   3 
   2  14   2 5206.65 523.883   3 
  -2 -14  -2 5425.64 524.441   3 
   2 -14   2 5019.20 409.510   3 
  -2 -14   2 4227.94 483.709   2 
   2  14  -2 3939.75 410.804   3 
   2 -14  -2 4571.17 456.782   3 
  -2 -14  -2 4504.85 484.551   2 
   2 -14  -3 588.287 230.536   3 
   2  14   3 666.194 272.429   3 
  -2 -14   3 269.374 161.353   2 
   2 -14   3 372.585 143.439   3 
  -2 -14   3 863.777 232.321   3 
   2  14  -3 452.357 182.463   3 
   2  14   4 26317.5 1220.16   3 
   2 -14   4 26067.6 889.342   3 
   2 -14  -4 27020.5 1158.10   3 
   2  14  -4 25859.5 1036.46   3 
  -2 -14   5 51.3037 141.834   1 
   2  14  -5-70.7827 131.316   3 
   2  14   5-80.8121 173.397   3 
   2 -14   5-69.5258 121.246   3 
  -2 -14   6 116.278 140.374   1 
  -2  14   6 524.081 239.591   2 
   2 -14   6 483.701 113.679   3 
   2  14   6-64.5535 168.705   3 
   2  14  -6 307.336 156.415   3 
   2 -14   7 3625.21 255.940   3 
   2  14   7 2908.96 431.998   3 
  -2 -14   7 2960.04 363.575   1 
  -2  14   7 3326.25 503.581   2 
   2  14  -7 2485.21 295.811   3 
   2  14   8 151.281 203.304   3 
   2 -14   8 439.325 87.7234   3 
  -2 -14   8 142.293 115.846   1 
  -2  14   8 241.732 237.012   2 
   2  14  -8 200.383 105.141   3 
   2  14   9 7022.19 688.158   3 
  -2 -14   9 6534.87 497.177   1 
   2  14   9 6756.20 610.753   2 
  -2  14   9 6890.24 721.311   2 
   2  14  -9 6538.81 453.765   3 
   2 -14  -9 7859.12 461.807   4 
   2  14  10 3223.44 498.038   3 
  -2  14  10 3683.45 563.276   2 
   2  14 -10 2698.61 285.749   3 
   2  14  10 3208.73 426.093   2 
   2 -14 -10 3952.31 337.663   4 
  -2  14  11-53.5263 270.308   2 
   2 -14 -11 180.620 128.666   4 
   2  14  11-153.669 208.964   3 
   2  14 -11 47.2350 93.6108   3 
   2  14  11-84.2273 206.698   2 
   2 -14 -12 75.7637 117.082   4 
   2  14  12-256.282 274.933   3 
   2  14 -12 91.3010 91.6415   3 
  -2  14  12 84.9889 227.986   2 
   2  14  12 101.429 176.876   2 
   2  14  13 7468.13 777.676   3 
  -2  14  13 7649.50 803.072   2 
   2  14 -13 8163.83 448.599   3 
   2  14  13 7648.86 703.587   2 
   2 -14 -13 7196.73 661.603   5 
   2 -14 -13 7926.55 527.974   4 
   2  14  14 3805.36 513.370   2 
  -2  14  14 4198.06 649.563   2 
   2  14  14 4466.39 657.795   3 
   2 -14 -14 4644.72 543.840   5 
   2  14 -14 3910.66 300.930   3 
   2 -14  14 3776.19 517.734   5 
   2 -14 -14 4248.78 397.904   4 
   2  14  15 24663.2 1454.05   3 
  -2  14  15 29404.9 1592.70   2 
   2 -14  15 27530.2 1299.32   5 
   2  14 -15 25667.0 758.141   3 
   2 -14 -15 28066.7 1298.80   5 
   2  14  15 25723.8 1333.38   2 
   2 -14 -15 27519.6 1052.83   4 
   2  14  16 1323.85 334.210   2 
  -2  14  16 2367.21 474.561   2 
   2  14  16 2026.63 485.227   3 
   2 -14 -16 1782.40 323.224   5 
   2 -14  16 2172.03 374.546   5 
   2 -14  17 1807.88 362.617   4 
   2  14  17 1533.03 359.060   2 
  -2  14  17 1264.44 379.306   2 
  -2  14 -17 1480.25 386.675   1 
   2  14  17 2348.85 498.593   3 
   2 -14 -17 1808.73 328.830   5 
   2 -14  17 1716.99 345.793   5 
   2  14  18-20.9510 241.392   2 
   2 -14  18 11.3191 191.736   4 
  -2  14  18 327.284 259.909   2 
   2 -14  18 229.624 221.875   5 
   2  14  18 354.533 252.900   3 
  -2  14 -18 279.780 202.737   1 
   2 -14 -18 350.849 168.712   5 
   2 -14  19 673.181 298.501   4 
   2  14  19 453.341 251.265   2 
   2 -14  19 641.172 214.643   5 
  -2  14  19 413.097 332.926   2 
  -2  14 -19 330.434 256.151   1 
   2  14  19 501.954 212.047   3 
   2 -14 -19 544.668 230.836   5 
   2 -14  20 1778.64 383.464   4 
   2  14  20 2144.22 467.725   2 
  -2  14  20 1564.68 412.737   2 
   2  14  20 1219.63 400.104   3 
   2 -14 -20 1709.91 313.051   5 
   2 -14  20 1906.14 359.613   5 
  -2  14 -20 1700.65 414.335   1 
   2  14  21 8712.27 885.709   2 
   2  14  21 9806.80 1023.97   3 
  -2  14 -21 10065.4 937.894   1 
   2 -14 -21 9307.65 727.517   5 
   2 -14  21 9254.14 744.088   5 
   2 -14  21 8323.06 820.496   4 
  -2  14  21 10923.9 1093.41   2 
   2  14  22-121.042 245.865   2 
  -2  14 -22-329.333 259.684   1 
  -2  14  22-70.4313 248.465   2 
   2 -14  22 43.2979 196.746   4 
   2 -14  23 4210.32 612.603   4 
  -2  14 -23 3837.30 599.766   1 
   2  14  23 3922.90 642.551   2 
  -2  14  23 3926.20 686.783   2 
   2  14  24 281.846 287.773   2 
  -2  14 -24 597.397 347.026   1 
   2 -14  24-97.0790 254.399   4 
   2 -14  25 322.545 289.594   4 
   2  14  25-432.775 295.851   2 
  -2 -15   0 3654.08 447.778   2 
  -2 -15   0 3774.97 443.671   3 
   2  15   0 4206.28 474.600   3 
   2 -15   0 3272.03 374.353   3 
  -2 -15   1 906.974 247.849   2 
   2  15   1 1029.26 271.964   3 
  -2 -15   1 1587.35 311.450   3 
  -2 -15  -1 767.838 232.782   3 
  -2 -15  -1 1240.62 271.607   2 
   2  15  -1 849.324 240.532   3 
   2 -15  -1 991.198 218.817   3 
   2 -15   1 869.861 203.063   3 
  -2 -15  -2 3948.22 474.728   2 
   2  15   2 2731.71 404.067   3 
  -2 -15   2 4252.82 445.982   3 
   2 -15   2 3436.48 361.247   3 
   2  15  -2 4181.06 447.150   3 
   2 -15  -2 3187.03 393.473   3 
   2  15  -3 104.096 145.346   3 
  -2 -15   3 246.767 162.638   3 
   2 -15   3-62.6834 106.715   3 
   2  15   3-28.6364 168.961   3 
   2 -15  -3 59.4248 145.214   3 
   2  15  -4 2184.60 304.817   3 
   2 -15   4 1636.34 231.656   3 
   2  15   4 2105.71 366.290   3 
  -2 -15   4 1964.45 321.347   1 
   2  15   5 6050.52 616.565   3 
   2 -15   5 5519.77 390.060   3 
  -2 -15   5 5034.79 481.301   1 
   2  15  -5 5717.77 479.586   3 
   2  15   6 7157.23 686.272   3 
   2 -15   6 6337.21 388.771   3 
  -2 -15   6 6160.48 535.638   1 
   2  15  -6 7361.88 536.685   3 
   2  15   7 4608.01 561.454   3 
   2  15  -7 4348.21 417.061   3 
   2 -15   7 4916.17 314.194   3 
  -2  15   7 4219.30 573.973   2 
  -2 -15   7 4338.35 438.263   1 
  -2  15   8 2127.88 424.921   2 
   2 -15   8 2286.64 184.998   3 
   2  15   8 2511.83 428.637   3 
   2  15  -8 2571.09 306.980   3 
  -2 -15   8 2355.37 322.653   1 
   2 -15  -9 2252.21 249.490   4 
   2  15   9 1991.93 419.714   3 
  -2 -15   9 2843.59 352.638   1 
  -2  15   9 1978.95 412.000   2 
   2  15  -9 2212.04 269.303   3 
   2 -15 -10 878.304 175.366   4 
   2  15  10 463.384 255.931   3 
  -2  15  10 518.430 226.233   2 
   2  15  10 135.754 212.320   2 
   2  15 -10 467.063 148.641   3 
   2  15  11 9935.60 879.047   3 
   2 -15 -11 10309.1 553.109   4 
   2  15  11 10075.3 803.947   2 
  -2  15  11 9903.76 904.768   2 
   2  15 -11 10927.9 568.345   3 
   2 -15 -11 10528.4 831.790   5 
   2  15  12 7110.34 771.969   3 
   2 -15 -12 7051.88 475.014   4 
   2 -15  12 6896.91 679.923   5 
   2 -15 -12 7131.07 688.951   5 
   2  15  12 7623.09 708.578   2 
  -2  15  12 6712.12 773.613   2 
   2  15 -12 8103.03 469.155   3 
   2  15  13 16999.9 1191.26   3 
   2 -15  13 15880.7 1023.19   5 
   2 -15 -13 16652.7 1039.93   5 
   2  15  13 17234.5 1096.17   2 
  -2  15  13 18540.2 1276.71   2 
   2  15 -13 18380.2 686.054   3 
   2 -15 -13 16101.3 747.775   4 
  -2  15  14 1929.29 514.125   2 
   2  15  14 2289.85 504.291   3 
   2 -15 -14 2437.28 453.605   5 
   2  15  14 2400.09 469.300   2 
   2 -15  14 2966.71 485.216   5 
   2  15  15 23183.9 1451.10   3 
   2 -15 -15 22633.6 1221.03   5 
   2  15  15 24005.2 1352.03   2 
  -2  15  15 25615.4 1546.98   2 
   2 -15  15 23226.8 1249.01   5 
   2  15  16 103.076 211.672   2 
   2 -15 -16 158.638 196.373   5 
   2 -15  16 337.517 215.113   5 
   2  15  16 291.275 338.966   3 
  -2  15  16 254.974 223.293   2 
   2  15  17 2039.22 433.725   2 
  -2  15  17 2829.00 548.703   2 
   2  15  17 1739.92 448.808   3 
   2 -15 -17 2478.01 413.363   5 
   2 -15  17 2816.73 441.997   5 
   2 -15  17 2188.02 380.132   4 
   2  15  18-621.987 361.803   2 
  -2  15  18-381.761 385.062   2 
   2  15  18 301.751 249.133   3 
   2 -15  18 120.107 212.058   5 
   2 -15 -18 164.509 184.812   5 
   2 -15  18-28.1259 192.503   4 
   2 -15  19 1495.63 359.682   4 
   2  15  19 1410.14 390.859   2 
   2  15  19 1206.92 363.335   3 
  -2  15  19 870.754 319.782   2 
   2 -15 -19 1338.85 317.495   5 
   2 -15  19 985.101 299.835   5 
   2 -15  20 340.013 279.249   4 
   2  15  20 163.076 215.782   2 
  -2  15  20 110.305 278.328   2 
   2  15  20 452.697 318.405   3 
   2 -15 -20 445.362 244.840   5 
   2 -15  20 182.154 176.961   5 
   2 -15  21-8.62334 218.675   4 
   2  15  21-355.570 286.471   2 
  -2  15  21-300.957 325.613   2 
   2 -15  21 86.9118 207.538   5 
   2 -15  22-43.3485 197.009   4 
   2  15  22 188.850 240.528   2 
  -2  15  22 625.120 309.262   2 
  -2  15 -22-64.7081 250.298   1 
   2 -15  23 24.4323 218.116   4 
   2  15  23-475.894 324.985   2 
  -2  15  23 71.5921 269.168   2 
   2 -15  24 3549.69 590.408   4 
   2  15  24 4584.48 722.933   2 
   2  15  25 247.512 288.636   2 
   2  15  26 789.322 371.682   2 
   2 -16   0 155.424 122.381   3 
   2  16   0 203.938 141.411   3 
  -2 -16   1 3364.39 420.241   3 
   2  16  -1 3209.45 427.095   3 
   2 -16   1 3791.42 397.793   3 
   2 -16  -1 4361.91 458.318   3 
   2  16   1 4037.12 486.155   3 
  -2 -16   2 4263.49 472.666   3 
   2  16   2 4184.51 508.026   3 
   2 -16   2 3568.83 369.355   3 
   2 -16  -2 4218.95 474.747   3 
   2  16  -2 3740.55 434.301   3 
   2  16  -3 1455.61 291.853   3 
   2  16   3 1837.68 347.323   3 
  -2 -16   3 1692.44 307.139   3 
   2 -16   3 1957.24 270.894   3 
   2  16  -4 222.671 167.652   3 
   2  16   4 370.678 194.904   3 
   2 -16   4 205.587 122.020   3 
  -2 -16   4 320.455 161.796   1 
   2  16   5 9377.59 788.599   3 
   2 -16   5 10035.1 546.933   3 
  -2 -16   5 9195.75 691.641   1 
   2  16  -5 9841.36 655.890   3 
   2  16  -6 2044.52 300.274   3 
   2  16   6 1943.96 399.688   3 
  -2 -16   6 1608.48 287.669   1 
   2 -16   6 2204.56 236.142   3 
  -2 -16   7 224.220 165.297   1 
   2  16   7 16.5954 182.136   3 
   2 -16   7 81.5111 90.4109   3 
   2  16  -7 37.6774 114.354   3 
   2  16  -8 127.335 106.698   3 
   2  16   8 55.1032 223.622   3 
   2 -16  -8-31.6986 82.0023   4 
   2 -16   8 70.2567 62.1122   3 
  -2  16   8-142.510 267.494   2 
  -2 -16   8-110.538 175.128   1 
   2 -16  -9 1278.73 189.955   4 
  -2 -16   9 963.974 237.586   1 
   2  16   9 1128.61 327.739   3 
  -2  16   9 487.609 259.287   2 
   2  16  -9 471.802 164.372   3 
   2 -16  -9 1551.78 343.163   5 
   2 -16 -10 228.958 208.696   5 
   2  16  10 239.561 235.318   3 
  -2  16  10-198.846 335.466   2 
   2 -16  10 284.286 240.564   5 
   2  16 -10 229.854 146.804   3 
   2  16  11 6661.34 675.986   2 
  -2  16  11 5859.15 716.462   2 
   2  16 -11 7929.20 494.561   3 
   2 -16 -11 6577.78 686.335   5 
   2 -16  11 8491.07 794.161   5 
   2  16  11 7509.09 798.385   3 
   2  16 -12 760.995 167.408   3 
  -2  16  12 1038.32 363.155   2 
   2  16  12 815.835 287.332   3 
   2 -16  12 678.320 265.077   5 
   2  16  12 532.712 252.201   2 
   2 -16 -12 769.529 253.522   5 
  -2  16  13 768.659 338.675   2 
   2 -16  13 94.2507 182.306   5 
   2  16  13 479.538 244.974   3 
   2  16  13 417.104 243.708   2 
   2 -16 -13 699.217 260.675   5 
  -2  16  14 6625.12 805.188   2 
   2  16  14 7392.61 821.258   3 
   2 -16 -14 6423.76 676.734   5 
   2  16  14 5721.89 670.506   2 
   2 -16  14 5168.70 614.074   5 
  -2  16  15 18.5355 230.464   2 
   2  16  15 89.2742 195.961   2 
   2  16  15 387.481 277.805   3 
   2 -16 -15 402.770 243.188   5 
   2 -16  15 572.583 288.601   5 
   2  16  16 5390.12 676.100   2 
  -2  16  16 4651.76 692.810   2 
   2  16  16 4428.46 664.327   3 
   2 -16  16 4832.17 599.355   5 
   2 -16  16 5093.92 578.965   4 
   2 -16 -16 4773.29 605.419   5 
   2 -16  17 4511.04 572.520   4 
  -2  16  17 5579.36 760.954   2 
   2 -16 -17 5537.54 629.991   5 
   2  16  17 6172.57 777.294   3 
   2 -16  17 4922.31 611.745   5 
   2  16  17 5939.57 710.780   2 
   2  16  18 1920.46 454.264   2 
   2 -16  18 2386.82 426.061   4 
   2 -16  18 2424.57 428.862   5 
   2  16  18 2345.01 547.152   3 
  -2  16  18 2914.02 588.500   2 
   2 -16 -18 3068.23 493.828   5 
   2  16  19 9446.34 1008.62   3 
   2 -16  19 7127.09 709.543   5 
   2  16  19 8592.82 894.801   2 
   2 -16 -19 7843.88 751.236   5 
  -2  16  19 9063.92 996.359   2 
   2 -16  19 7698.23 773.197   4 
   2 -16  20 7669.96 753.608   5 
  -2  16  20 6828.30 887.143   2 
   2  16  20 7476.68 905.350   3 
   2 -16 -20 7720.02 716.050   5 
   2  16  20 7151.36 817.560   2 
   2 -16  20 7606.56 774.733   4 
   2 -16  21 217.935 251.414   4 
   2  16  21-57.6732 231.680   2 
  -2  16  21-39.8079 259.382   2 
   2 -16  21 93.2465 249.767   5 
  -2  16  22 6300.77 886.379   2 
   2 -16  22 6806.51 785.249   4 
   2  16  23 440.994 261.121   2 
   2 -16  23 688.912 371.037   4 
   2  16  24 3938.44 683.596   2 
   2  16  25 3474.93 675.266   2 
   2 -17   0 22730.5 1050.69   3 
   2  17   0 24971.1 1206.49   3 
   2  17  -1 195.847 215.058   3 
   2  17   1 482.875 279.103   3 
   2 -17   1 118.320 142.648   3 
   2  17   2 8506.08 732.005   3 
   2  17  -2 8840.94 696.305   3 
   2 -17   2 7653.26 572.268   3 
   2  17  -3 2962.78 414.562   3 
  -2 -17   3 2356.56 362.916   3 
   2 -17   3 1766.30 276.301   3 
   2  17   3 1991.02 374.751   3 
   2  17   4 8797.62 769.512   3 
   2 -17   4 7995.77 539.211   3 
   2  17  -4 7927.09 622.054   3 
   2  17  -5 2290.70 341.768   3 
  -2 -17   5 2561.42 412.624   1 
   2  17   5 2304.25 419.337   3 
   2 -17   5 2526.79 297.169   3 
   2  17   6 5237.91 618.708   3 
   2  17  -6 5901.14 516.025   3 
  -2 -17   6 5734.24 553.191   1 
   2 -17  -6 5612.86 671.960   5 
   2  17  -7 2534.04 332.043   3 
  -2 -17   7 2354.34 376.710   1 
   2  17   7 3333.88 496.227   3 
   2 -17  -7 2747.81 483.703   5 
   2 -17   7 2917.65 518.313   5 
  -2 -17   8 772.118 227.162   1 
   2  17  -8 1059.90 216.438   3 
   2  17   8 1334.15 390.841   3 
   2 -17  -8 1635.31 413.419   5 
   2 -17   8 1285.56 368.537   5 
  -2 -17   9 14553.8 849.187   1 
   2  17   9 15651.0 1123.21   3 
   2 -17   9 14081.2 1022.25   5 
  -2  17   9 12133.4 1055.99   2 
   2 -17  -9 12186.9 958.739   5 
   2  17  -9 15151.7 755.156   3 
   2 -17 -10 3573.48 546.029   5 
   2 -17  10 3166.86 525.228   5 
   2  17  10 2945.60 533.291   3 
  -2  17  10 3421.57 589.365   2 
   2  17 -10 2876.46 333.395   3 
   2  17 -11 4837.47 390.763   3 
   2 -17  11 5048.25 631.474   5 
   2  17  11 4639.37 642.543   3 
  -2  17  11 4306.30 640.904   2 
   2 -17 -11 4656.14 604.528   5 
   2  17  12 826.036 289.846   3 
   2 -17  12 1287.47 379.418   5 
  -2  17  12 577.400 249.499   2 
   2 -17 -12 548.543 255.688   5 
  -2  17  13 795.510 329.175   2 
   2  17  13 1096.99 402.988   3 
   2  17  13 906.610 333.392   2 
   2 -17 -13 358.637 261.661   5 
   2 -17  13 899.520 332.427   5 
   2 -17  14 291.536 223.139   4 
  -2  17  14-159.372 289.616   2 
   2  17  14 287.617 243.510   2 
   2  17  14 721.567 291.643   3 
   2 -17 -14 398.539 265.766   5 
   2 -17  14 676.414 313.819   5 
   2 -17 -15 10956.5 902.312   5 
   2 -17  15 10239.6 894.129   5 
   2  17  15 11947.2 984.280   2 
  -2  17  15 11420.2 1092.99   2 
   2  17  15 13592.5 1148.92   3 
   2 -17  15 11203.4 844.890   4 
   2 -17  16 1613.81 376.064   4 
  -2  17  16 535.661 388.812   2 
   2 -17  16 854.950 300.439   5 
   2  17  16 1682.76 464.100   3 
   2  17  16 842.031 336.939   2 
   2 -17 -16 1098.61 337.922   5 
   2 -17  17 2534.18 424.434   4 
   2  17  17 3995.82 630.317   2 
   2 -17  17 3542.78 530.310   5 
   2  17  17 2903.29 597.518   3 
   2 -17 -17 3572.37 501.951   5 
  -2  17  17 3211.28 623.599   2 
  -2  17  18 477.120 335.338   2 
   2  17  18 580.731 343.498   3 
   2 -17 -18 4.37575 186.286   5 
   2 -17  18 419.826 284.562   5 
   2 -17  18 259.495 190.212   4 
   2  17  18 478.212 281.880   2 
   2  17  19 222.900 270.063   2 
  -2  17  19 553.261 327.966   2 
   2 -17  19-208.819 221.874   4 
   2  17  19-293.607 403.884   3 
   2 -17  19 268.558 224.928   5 
   2 -17 -19 152.284 214.622   5 
   2  17  20 601.520 305.531   2 
  -2  17  20 483.898 326.727   2 
   2 -17  20 826.606 285.024   5 
   2 -17 -20 790.427 266.179   5 
   2 -17  20 202.581 230.644   4 
   2  17  21 1848.14 456.802   2 
   2 -17  21 1036.49 335.961   4 
   2 -17  22-281.190 206.720   4 
   2  17  22 60.5369 266.446   2 
   2  17  23 29.3261 245.380   2 
   2 -17  23 53.9587 213.535   4 
   2  17  24 930.011 394.627   2 
   2  18   0 70458.7 2191.57   3 
   2 -18   0 76402.6 2551.07   5 
   2  18   1 2944.19 517.487   3 
   2  18  -1 3041.57 491.296   3 
   2 -18  -1 2579.86 555.415   5 
   2 -18   1 2449.64 380.200   3 
   2 -18   1 2803.16 587.980   5 
   2 -18   2 39934.4 1818.24   5 
   2  18   2 39083.9 1642.52   3 
   2 -18  -2 42141.9 1855.54   5 
   2 -18   2 40943.0 1389.33   3 
   2  18  -2 40634.6 1561.41   3 
   2  18   3 2707.28 484.582   3 
   2 -18   3 2808.87 356.400   3 
   2 -18   3 3307.41 572.251   5 
   2 -18  -3 2960.93 542.085   5 
   2  18  -3 2313.34 393.886   3 
   2  18   4 25923.4 1367.44   3 
   2  18  -4 23978.9 1128.11   3 
   2 -18   4 24367.4 1403.21   5 
   2 -18  -4 25368.5 1428.52   5 
   2  18  -5 865.467 275.463   3 
   2 -18  -5 1741.69 476.980   5 
   2  18   5 996.737 349.032   3 
   2 -18   5 723.592 351.534   5 
   2  18  -6 31050.6 1240.04   3 
   2  18   6 29712.5 1527.85   3 
   2 -18   6 33038.5 1634.93   5 
   2 -18  -6 32329.1 1617.13   5 
   2  18  -7 3578.64 419.216   3 
   2 -18   7 4200.52 614.292   5 
   2  18   7 4420.51 635.505   3 
   2 -18  -7 5176.15 681.739   5 
   2  18  -8 15851.3 827.228   3 
   2  18   8 16105.8 1157.20   3 
   2 -18  -8 15527.0 1110.62   5 
   2 -18   8 15635.6 1121.28   5 
   2  18   9 4992.81 679.458   3 
   2  18  -9 4496.46 431.210   3 
   2 -18  -9 5081.52 660.675   5 
   2 -18   9 5270.54 673.154   5 
   2  18  10 6635.12 775.975   3 
   2 -18  10 5966.52 718.723   5 
   2 -18 -10 6226.64 724.900   5 
   2 -18 -11 309.250 289.603   5 
   2  18  11 446.933 386.649   3 
  -2  18  11 107.355 317.119   2 
   2 -18  11 918.486 366.239   5 
   2  18  12 20146.3 1374.64   3 
   2 -18 -12 19391.2 1250.44   5 
  -2  18  12 21813.2 1485.64   2 
   2 -18  12 21158.8 1308.93   5 
   2  18  13 1355.13 512.572   3 
   2 -18 -13 1388.95 402.211   5 
  -2  18  13 917.186 444.612   2 
   2 -18  13 1146.58 375.519   5 
   2 -18  13 1463.45 360.819   4 
   2  18  14 20853.6 1448.24   3 
   2 -18 -14 20053.1 1270.65   5 
  -2  18  14 21917.9 1523.97   2 
   2 -18  14 20200.9 1286.96   5 
   2 -18  14 22066.9 1170.32   4 
   2 -18  15 963.828 279.467   4 
   2 -18  15 1040.05 341.891   5 
   2 -18 -15 708.132 292.862   5 
   2  18  15 1551.39 504.939   3 
   2  18  15 911.411 311.559   2 
  -2  18  15 675.541 427.692   2 
   2 -18  16 1.92820 238.417   5 
   2 -18  16-105.089 227.219   4 
   2  18  16-89.6403 339.000   3 
   2 -18 -16 520.272 261.743   5 
   2  18  16 160.658 221.046   2 
  -2  18  16 841.849 346.065   2 
   2 -18  17 839.580 300.499   4 
   2 -18  17 838.329 278.969   5 
   2  18  17 684.281 333.308   3 
   2  18  17 637.206 321.910   2 
   2 -18 -17 312.131 242.567   5 
  -2  18  17 421.675 250.284   2 
   2 -18 -18-442.418 322.052   5 
   2  18  18 25.6538 329.478   3 
   2 -18  18 275.101 231.519   5 
   2 -18  18-62.6502 195.516   4 
  -2  18  18-114.258 262.154   2 
   2  18  18 110.243 224.717   2 
  -2  18  19 734.389 428.105   2 
   2 -18 -19-60.7670 197.143   5 
   2 -18  19-13.4857 202.229   5 
   2  18  19-47.7415 240.747   2 
   2 -18  19 33.4518 246.264   4 
   2 -18  20 5525.89 673.155   5 
   2  18  20 5998.45 783.505   2 
   2 -18  20 5880.12 706.122   4 
   2 -18  21 515.466 293.019   4 
   2  18  21 100.553 254.772   2 
   2  18  22-343.833 248.905   2 
   2 -18  22-7.50263 249.260   4 
   2  18  23 893.384 375.396   2 
   2  19   0 2853.71 449.882   3 
   2 -19   0 2312.07 466.741   5 
   2 -19  -1 214.826 246.939   5 
   2  19  -1 324.909 224.798   3 
   2  19   1 638.551 290.769   3 
   2 -19   1-300.283 351.957   5 
   2  19  -2 3037.13 449.227   3 
   2  19   2 2951.91 480.532   3 
   2 -19  -2 3640.65 560.750   5 
   2 -19   2 3003.72 497.481   5 
   2  19  -3 946.094 261.521   3 
   2 -19  -3 103.680 239.287   5 
   2  19   3 632.875 273.679   3 
   2 -19   3 564.278 315.014   5 
   2  19  -4 2492.46 374.609   3 
   2  19   4 3102.22 485.719   3 
   2 -19  -4 2885.73 509.486   5 
   2 -19   4 2113.24 459.117   5 
   2  19  -5 81.6022 160.838   3 
   2  19   5-28.7305 198.624   3 
   2 -19   5 231.444 247.166   5 
   2 -19  -5 678.428 307.953   5 
   2 -19   6 477.860 317.025   5 
   2  19  -6 69.8704 127.857   3 
   2  19   6 221.619 212.600   3 
   2 -19  -6 692.466 334.953   5 
   2  19  -7 3377.68 420.613   3 
   2  19   7 3401.59 562.381   3 
   2 -19   7 3115.91 536.982   5 
   2 -19  -7 3153.29 559.252   5 
   2 -19   8 1048.00 396.917   5 
   2 -19  -8 1427.40 392.299   5 
   2  19   8 1678.70 419.974   3 
   2 -19   9 11435.6 985.805   5 
   2  19   9 12417.0 1063.83   3 
   2 -19  -9 12481.6 1031.49   5 
   2  19  10 430.001 336.208   3 
   2 -19 -10 298.088 249.553   5 
   2 -19  10 203.926 268.868   5 
   2  19  11 2824.58 547.767   3 
   2 -19 -11 3263.78 541.523   5 
   2 -19  11 4029.35 605.486   5 
   2 -19  11 4387.31 484.263   4 
   2  19  12 279.483 264.835   3 
  -2  19  12-383.779 403.658   2 
   2 -19  12 114.437 202.121   5 
   2 -19 -12 12.1622 229.747   5 
   2 -19  12 681.121 235.652   4 
   2 -19  13 1852.28 372.581   4 
   2 -19  13 1245.92 359.524   5 
   2  19  13 666.801 319.191   3 
  -2  19  13 1016.35 429.261   2 
   2 -19 -13 791.995 274.648   5 
   2  19  14 307.154 252.846   3 
  -2  19  14 329.517 286.161   2 
   2 -19  14 614.199 277.918   4 
   2 -19  14 187.122 213.111   5 
   2 -19 -14 326.248 264.775   5 
   2  19  15 5388.73 740.476   3 
   2 -19  15 5951.58 727.058   5 
  -2  19  15 4699.05 727.929   2 
   2 -19 -15 4988.73 655.522   5 
   2 -19  15 5958.54 639.363   4 
   2 -19  16 144.986 170.712   4 
   2  19  16 316.149 312.215   3 
   2  19  16 335.512 275.361   2 
  -2  19  16 73.2153 288.311   2 
   2 -19 -16-13.1552 206.701   5 
   2 -19  16 693.111 322.621   5 
   2 -19  17 679.597 262.949   4 
   2  19  17 578.385 251.257   2 
  -2  19  17 1147.49 424.018   2 
   2 -19 -17 1220.33 365.313   5 
   2 -19  17 1098.04 360.004   5 
   2 -19  18 33.3723 200.774   4 
   2 -19  18-284.674 252.807   5 
   2  19  18-188.035 315.605   2 
   2 -19 -18-24.1433 223.055   5 
   2 -19  19 190.333 224.341   4 
   2 -19  19 659.644 377.864   5 
   2 -19 -19 536.627 322.911   5 
   2  19  19 259.009 232.584   2 
   2 -19  20 2077.20 465.910   4 
   2 -19  20 1823.93 435.692   5 
   2  19  20 1697.28 461.890   2 
   2 -19  21 3606.07 598.654   4 
   2  19  21 4874.42 756.707   2 
   2  20   0 8352.20 749.880   3 
   2 -20   0 7827.96 839.274   5 
   2  20  -1 395.607 242.453   3 
   2  20   1 384.055 263.508   3 
   2 -20  -1 608.148 272.152   5 
   2 -20   1 329.987 236.351   5 
   2 -20  -2 1129.47 385.972   5 
   2  20  -2 714.333 266.942   3 
   2  20   2 676.595 290.615   3 
   2 -20   2 590.454 285.385   5 
   2 -20  -3 1056.83 314.256   5 
   2  20  -3 1078.58 277.962   3 
   2  20   3 1020.10 301.593   3 
   2 -20   3 1424.12 424.501   5 
   2 -20   4 1655.26 412.536   5 
   2  20  -4 2438.37 384.809   3 
   2  20   4 2375.17 456.420   3 
   2 -20  -4 1718.90 381.551   5 
   2 -20   5 322.427 311.950   5 
   2  20  -5 193.393 172.527   3 
   2  20   5 83.8433 207.071   3 
   2 -20  -5 260.353 239.193   5 
   2 -20  -6 2786.88 526.000   5 
   2  20  -6 3147.37 422.769   3 
   2  20   6 3468.74 561.300   3 
   2 -20   6 3119.37 549.971   5 
   2  20   7 96.9521 182.659   3 
   2 -20  -7 455.384 303.323   5 
   2 -20   7 254.299 275.565   5 
   2 -20  -8 1351.49 426.978   5 
   2  20   8 1784.14 452.680   3 
   2 -20   8 1644.97 440.204   5 
   2  20   9 1177.72 418.455   3 
   2 -20  -9 844.502 325.333   5 
   2 -20   9 1507.53 421.252   5 
   2 -20  10 3627.54 596.242   5 
   2  20  10 3336.12 593.011   3 
   2 -20 -10 2863.46 532.272   5 
   2  20  11 4483.43 682.046   3 
   2 -20 -11 5979.01 750.606   5 
   2 -20  11 5445.79 715.530   5 
   2  20  12-191.803 297.434   3 
   2 -20 -12 48.6815 240.471   5 
   2 -20  12 82.0777 253.613   5 
   2 -20 -13 1111.83 360.311   5 
   2  20  13 728.639 311.532   3 
   2 -20  13 1075.79 362.834   5 
   2  20  14 1183.41 433.659   3 
  -2  20  14 2567.49 586.751   2 
   2 -20 -14 1669.77 416.898   5 
   2 -20  14 1845.92 465.057   5 
   2  20  15 1.35185 249.473   3 
  -2  20  15 914.424 488.499   2 
   2 -20 -15 500.070 325.130   5 
   2 -20  15 834.572 354.358   5 
   2 -20 -16 7040.27 802.274   5 
   2 -20  16 6250.53 778.580   5 
   2 -20 -17 131.516 219.917   5 
   2 -20  17 661.708 328.309   5 
   2 -20 -18 8091.56 853.453   5 
   2 -20  18 6622.67 792.665   5 
   2  20  19 3937.22 658.818   2 
   2 -20  19 3130.59 546.583   5 
   2  21   0 194.580 227.519   3 
   2 -21   0 184.279 256.464   5 
   2  21  -1 96.5096 185.969   3 
   2  21   1 335.196 246.634   3 
   2 -21  -1-448.659 360.878   5 
   2 -21   1 128.231 253.023   5 
   2 -21  -2 1938.07 434.408   5 
   2  21  -2 2529.99 439.601   3 
   2  21   2 2752.76 491.937   3 
   2 -21   2 3122.73 571.879   5 
   2  21   3 1046.78 332.086   3 
   2  21  -3 900.794 311.816   3 
   2 -21   3 416.161 231.197   5 
   2 -21  -3 816.536 307.696   5 
   2 -21   4 695.476 359.314   5 
   2 -21  -4 360.954 232.977   5 
   2  21  -4 1809.67 364.236   3 
   2  21   4 1275.91 370.399   3 
   2 -21  -5-74.4170 278.240   5 
   2  21   5-152.717 226.393   3 
   2 -21   5-312.565 257.092   5 
   2 -21  -6 1436.94 388.019   5 
   2  21   6 1600.75 388.354   3 
   2 -21   7 392.494 275.410   5 
   2 -21  -7 422.094 343.090   5 
   2  21   7 132.510 234.720   3 
   2  21   8 138.064 254.780   3 
   2 -21  -8-365.000 311.840   5 
   2 -21   8 469.359 335.581   5 
   2 -21  -9 176.126 288.012   5 
   2  21   9 1180.50 352.037   3 
   2 -21   9 1009.39 355.467   5 
   2 -21  10 1070.64 422.211   5 
   2  21  10 1280.74 414.750   3 
   2 -21 -10 995.527 325.032   5 
   2  21  11 1972.95 528.434   3 
   2 -21 -11 2668.04 567.954   5 
   2 -21  11 1805.39 464.626   5 
   2  21  12 489.637 298.979   3 
   2 -21 -12 1059.08 359.223   5 
   2 -21  12 649.130 278.961   5 
   2  21  13 1965.64 503.123   3 
   2 -21  13 2137.37 517.638   5 
   2 -21 -13 1097.11 371.409   5 
   2 -21 -14 614.606 303.831   5 
   2 -21  14 1297.94 395.947   5 
   2 -21 -15 1231.50 369.281   5 
   2 -21  15 1629.43 444.857   5 
   2 -21  16-92.6357 227.956   5 
   2 -21 -16 709.257 352.860   5 
   2 -21 -17 3801.44 626.601   5 
   2 -21  17 3450.93 621.755   5 
   2 -21  18 990.466 367.374   5 
   2  22   0 6591.21 722.724   3 
   2 -22   0 5130.03 750.975   5 
   2  22  -1 1354.07 338.333   3 
   2  22   1 1468.17 393.544   3 
   2 -22  -1 2287.93 533.271   5 
   2 -22   1 1069.38 370.234   5 
   2 -22  -2 3050.73 593.451   5 
   2 -22   2 3312.07 641.901   5 
   2  22  -2 3708.67 532.925   3 
   2  22   2 3543.35 547.125   3 
   2  22   3 179.205 193.826   3 
   2 -22  -3-390.970 341.504   5 
   2 -22   3-532.900 344.232   5 
   2 -22  -4 3634.34 620.950   5 
   2  22   4 3714.94 581.813   3 
   2 -22   4 3593.92 627.199   5 
   2  22   5 2403.09 476.376   3 
   2 -22  -5 3342.04 589.730   5 
   2 -22   5 2348.13 521.642   5 
   2  22   6 1617.48 425.576   3 
   2 -22  -6 1777.89 465.244   5 
   2 -22   6 1696.05 435.800   5 
   2  22   7 2074.35 507.211   3 
   2 -22   7 1809.59 485.305   5 
   2 -22  -7 1553.03 438.858   5 
   2  22   8 1664.83 448.140   3 
   2 -22  -8 1814.65 484.072   5 
   2 -22   8 2733.89 585.294   5 
   2  22   9 2400.45 529.029   3 
   2 -22  -9 2135.08 525.718   5 
   2 -22   9 1980.62 497.695   5 
   2  22  10 2281.15 564.862   3 
   2 -22 -10 2157.92 509.805   5 
   2 -22  10 2031.43 485.269   5 
   2  22  11-280.433 257.102   3 
   2 -22  11-497.205 351.681   5 
   2 -22 -12 879.926 350.931   5 
   2 -22 -13 392.749 322.223   5 
   2 -22 -14 1124.58 411.020   5 
   2  23   0 555.009 306.815   3 
   2  23   1 254.424 247.606   3 
   2  23   2 106.164 207.810   3 
   2  23   3 664.120 337.144   3 
   2  23   4-585.640 305.972   3 
   2  23   5 1084.70 391.754   3 
   2  23   6 268.125 280.435   3 
   2  23   7 1139.43 409.931   3 
   2  23   8 1.25952 268.540   3 
   2  23   9 1349.15 410.046   3 
   2  24   2 2503.91 499.858   3 
   2  24   3 1476.08 438.399   3 
   2  24   4 6507.60 812.457   3 
   2  24   5 196.860 224.951   3 
  -3   0   0 124.053 56.1878   2 
  -3   0   1 218.801 93.3781   1 
  -3   0   2 13545.0 482.423   1 
   3   0   2 13240.7 367.097   2 
  -3   0   3 66.6283 72.0313   1 
   3   0   4 5613.51 360.341   3 
   3   0  -4 5430.05 279.068   1 
   3   0  -5 25.1897 61.5534   1 
   3   0   5 107.643 94.9206   3 
   3   0   6 295614. 4154.30   3 
   3   0  -6 286541. 3818.41   1 
   3   0   7 156.266 97.4401   3 
  -3   0  -8 4411.53 346.492   3 
   3   0   8 3716.21 306.528   3 
  -3   0  -9-19.2127 79.8776   3 
   3   0   9 124.694 89.8638   3 
  -3   0 -10 125259. 2305.61   3 
   3   0  10 126767. 2311.54   3 
  -3   0 -11-52.4558 99.0443   3 
   3   0  11-74.1167 103.125   3 
  -3   0 -12 25759.2 916.517   3 
   3   0  12 25215.6 906.376   3 
  -3   0 -13-71.3393 96.6091   3 
   3   0  13-99.0144 132.685   3 
  -3   0 -14 878.337 187.385   3 
   3   0  14 793.197 173.323   3 
   3   0 -14 1205.48 242.536   4 
   3   0  15 318.408 151.786   3 
   3   0 -15 71.7629 125.928   4 
   3   0  16 13853.3 729.371   3 
   3   0  17 112.609 131.410   3 
   3   0  18 18596.5 891.356   3 
  -3   0 -18 16464.0 838.769   3 
   3   0  19 9.92553 135.551   3 
  -3   0 -19 4.06217 127.876   3 
  -3   0 -20 3165.68 384.329   3 
   3   0  20 3451.50 408.901   3 
   3   0 -20 3270.35 203.705   5 
  -3   0 -21-200.988 193.630   3 
   3   0  21 72.4292 152.536   3 
   3   0  21-14.1131 51.6247   5 
   3   0  22 5735.81 543.617   3 
  -3   0 -22 5615.05 537.441   3 
   3   0  22 5249.85 211.656   5 
   3   0  22 5891.94 624.725   4 
   3   0  23 93.8671 203.460   4 
   3   0  24 10054.2 861.218   4 
   3   0  25-95.1672 242.234   4 
   3   0  26-63.4500 210.115   4 
   3   0  27 145.632 286.187   4 
   3   0  28 1818.33 456.277   4 
   3   0  29 425.587 362.759   4 
   3   0  30 12515.6 1118.00   4 
  -3  -1   0 226.027 45.9501   2 
  -3   1   0 81.0946 96.9268   1 
  -3   1   0 318.412 80.5720   2 
   3  -1   1 2776.27 189.520   2 
  -3   1   1 2867.46 210.724   2 
  -3   1   1 2458.89 232.150   1 
  -3  -1   2 34680.9 767.531   1 
  -3   1   2 32382.4 860.243   1 
   3  -1   2 33114.6 748.573   2 
   3   1   3 2962.12 272.381   3 
   3  -1  -3 3267.90 248.862   1 
  -3  -1   3 2994.34 195.696   1 
   3  -1  -4 26515.3 736.593   1 
   3   1   4 27625.5 859.387   3 
   3  -1   5 46868.4 1109.91   3 
   3   1   5 48531.2 1191.88   3 
   3  -1  -5 45117.8 1018.79   1 
   3   1  -6 40355.3 776.184   1 
   3  -1   6 41662.1 1039.31   3 
   3   1   6 41471.0 1108.76   3 
   3  -1  -6 40177.0 947.626   1 
   3  -1   7 140115. 2292.24   3 
   3   1   7 132288. 2378.08   3 
  -3  -1  -7 136731. 2397.80   3 
   3   1  -7 132576. 1915.43   1 
   3  -1   8 9768.40 480.044   3 
   3   1   8 9289.11 508.429   3 
  -3  -1  -8 9731.49 522.510   3 
  -3  -1  -9 13106.0 622.092   3 
   3  -1   9 12576.2 558.926   3 
   3   1   9 14027.4 638.902   3 
  -3  -1 -10 19240.8 779.932   3 
   3  -1  10 18265.4 700.719   3 
  -3   1 -10 19278.9 711.665   3 
   3   1  10 17845.3 760.339   3 
  -3   1 -11 463.217 136.962   3 
  -3  -1 -11 515.127 153.347   3 
   3  -1  11 224.539 116.650   3 
   3   1  11 318.576 133.434   3 
  -3   1 -12 284.186 130.152   3 
   3  -1  12 360.690 127.928   3 
  -3  -1 -12 475.567 130.932   3 
   3   1  12 207.422 120.891   3 
  -3   1 -13 1762.52 235.112   3 
   3  -1  13 1520.25 212.070   3 
   3   1  13 1305.46 221.861   3 
   3  -1 -14 22902.9 1019.90   4 
  -3   1 -14 22755.4 867.336   3 
   3  -1  14 23191.1 873.772   3 
   3   1  14 21211.4 914.088   3 
   3  -1 -15 17384.7 900.572   4 
  -3   1 -15 16002.1 737.964   3 
   3   1  15 16275.2 806.830   3 
   3  -1  15 15925.1 734.124   3 
   3   1 -15 18265.0 924.161   4 
   3   1  16 4068.80 415.033   3 
   3  -1  16 3911.05 370.389   3 
   3  -1  17 16306.0 779.479   3 
  -3  -1 -17 17404.8 864.539   3 
   3   1  17 15609.8 833.863   3 
   3   1  18 5961.83 538.116   3 
   3  -1  18 4977.62 454.809   3 
  -3  -1 -18 6192.77 534.880   3 
   3   1  19 1422.71 276.921   3 
   3  -1  19 1446.03 269.916   3 
  -3  -1 -19 1472.59 288.315   3 
   3   1 -19 1228.99 148.867   5 
   3   1  20 132.893 142.020   3 
   3   1 -20-27.5739 53.8018   5 
  -3   1 -20-54.7217 133.742   3 
   3  -1  20 251.437 178.595   3 
  -3  -1 -20 193.371 184.135   3 
   3   1  20 55.8226 59.1164   5 
  -3   1 -21-40.7787 149.610   3 
   3   1  21 325.977 173.458   3 
  -3  -1 -21 125.189 141.348   3 
   3  -1  21 150.977 128.134   3 
   3  -1 -21 153.760 41.5106   5 
   3   1  21 193.087 66.4364   5 
   3   1  21 154.382 175.160   4 
   3   1  22 5878.42 569.785   3 
  -3   1 -22 5650.42 514.908   3 
   3  -1  22 6012.33 533.105   3 
   3  -1  22 5916.39 640.107   4 
   3   1  22 5501.12 616.583   4 
  -3   1 -23 14549.6 842.732   3 
   3   1  23 10856.5 798.521   3 
   3  -1  23 13033.1 962.332   4 
   3   1  23 13037.3 949.936   4 
   3  -1  24-187.465 239.603   4 
   3   1  24 275.034 229.616   4 
   3  -1  25 796.015 302.429   4 
   3   1  25 540.550 222.427   4 
   3  -1  26 315.325 221.979   4 
   3   1  26 240.458 210.044   4 
   3  -1  27 187.149 264.186   4 
   3   1  27-101.891 216.026   4 
   3  -1  28 8097.18 864.599   4 
   3   1  28 8425.55 877.265   4 
   3   1  29 4759.21 696.695   4 
   3  -1  29 6757.02 829.853   4 
   3   1  30 1542.21 478.679   4 
  -3   2   0 28.6054 94.0475   1 
  -3   2   0 12.0244 82.2976   2 
   3  -2   1 8619.23 385.314   2 
  -3   2   1 8154.46 393.023   2 
  -3   2  -1 7368.48 432.082   1 
  -3   2   1 7830.54 428.943   1 
  -3   2   2 38325.8 958.812   2 
   3   2   2 35747.8 1011.60   3 
  -3   2   2 38573.4 990.650   1 
   3  -2   2 38631.0 894.180   2 
   3  -2  -2 36049.6 960.946   1 
   3  -2  -3 13178.8 541.374   1 
   3   2   3 14496.9 612.576   3 
  -3  -2   3 13450.9 390.124   1 
   3   2   4 2794.56 272.305   3 
   3  -2  -4 3441.59 269.291   1 
  -3  -2   4 2748.93 153.355   1 
   3   2   5 756.328 171.401   3 
   3  -2  -5 63.3521 75.8015   1 
   3  -2   6 3029.08 248.904   3 
   3   2   6 3626.23 327.224   3 
   3   2  -7 3665.45 154.141   1 
  -3  -2  -7 4249.38 359.747   3 
   3  -2   7 4705.68 314.213   3 
   3   2   7 4208.30 359.506   3 
  -3  -2  -8 25700.9 901.746   3 
   3  -2   8 24603.1 749.497   3 
   3   2   8 24571.9 884.345   3 
   3   2  -8 22939.1 479.107   1 
  -3  -2  -9 98927.4 2047.39   3 
   3  -2   9 96171.0 1780.59   3 
   3   2   9 97011.5 2025.49   3 
  -3  -2 -10 9806.17 571.001   3 
   3  -2  10 8689.20 448.933   3 
   3   2  10 10717.1 595.053   3 
   3  -2 -11 2927.70 321.134   4 
   3  -2  11 2750.23 260.104   3 
   3   2  11 2617.26 302.934   3 
   3  -2 -12 5903.58 478.114   4 
  -3   2 -12 5456.64 375.545   3 
   3  -2  12 5971.98 386.621   3 
   3   2  12 4891.81 423.685   3 
   3  -2 -13 2908.18 350.078   4 
  -3   2 -13 2511.27 263.150   3 
   3  -2  13 2618.64 267.389   3 
   3   2  13 2366.36 317.954   3 
   3   2 -14 9538.16 649.811   4 
   3  -2 -14 10239.8 680.155   4 
  -3   2 -14 9903.24 531.021   3 
   3   2  14 8995.00 601.282   3 
   3  -2  14 9446.22 517.035   3 
   3   2 -15-214.557 149.460   4 
   3  -2  15-62.3033 143.832   3 
   3  -2 -15-219.749 196.657   4 
  -3   2 -15 123.856 109.767   3 
  -3  -2 -15 155.967 145.465   3 
   3   2  15 141.108 145.851   3 
   3  -2  16 10243.0 572.940   3 
  -3   2 -16 10803.0 583.724   3 
  -3  -2 -16 11512.0 706.587   3 
   3   2  16 10085.8 677.276   3 
   3   2  17 4687.77 479.705   3 
  -3   2 -17 4558.83 403.724   3 
  -3  -2 -17 4920.53 493.647   3 
   3  -2  17 4847.88 408.153   3 
   3   2 -17 4482.45 305.854   5 
   3   2  18 27149.4 1178.47   3 
   3  -2  18 28996.3 1042.90   3 
  -3  -2 -18 28644.6 1185.93   3 
   3   2  18 28186.6 834.897   5 
   3   2 -18 28590.1 791.883   5 
   3   2  19 18077.6 977.062   3 
   3   2 -19 16893.6 569.342   5 
  -3  -2 -19 19328.8 991.285   3 
   3  -2  19 17920.7 833.846   3 
   3   2  19 18439.3 635.626   5 
   3   2  20 16967.4 953.090   3 
   3  -2  20 17390.8 829.937   3 
  -3  -2 -20 16107.1 923.983   3 
   3   2 -20 15560.2 510.178   5 
   3   2  20 16307.7 571.978   5 
   3  -2  21 12546.5 724.367   3 
   3   2  21 15110.9 920.673   3 
   3   2  21 13079.8 898.948   4 
   3   2  21 13642.8 480.543   5 
   3   2  22 4045.79 506.572   4 
  -3   2 -22 3133.94 369.686   3 
   3   2  22 4140.86 482.631   3 
   3   2  23 1029.43 305.899   3 
   3  -2  23 728.465 257.012   4 
   3   2  23 862.364 293.744   4 
   3  -2  24 674.641 284.520   4 
   3   2  24 126.235 203.383   4 
   3   2  24 368.099 214.919   3 
   3  -2  25 1057.21 325.360   4 
   3   2  25 1379.92 345.769   4 
   3   2  26 3321.16 550.253   4 
   3  -2  26 3924.39 597.492   4 
   3  -2  27 2660.15 499.692   4 
   3   2  27 4022.30 604.330   4 
   3  -2  28 504.051 342.128   4 
   3   2  28 205.658 219.758   4 
   3  -2  29 771.460 359.585   4 
   3   2  29 320.259 294.706   4 
   3   2  30 10.5101 295.896   4 
   3  -3   0-99.4914 94.2792   2 
  -3   3   0-34.5109 87.8239   2 
  -3   3   0 148.696 121.922   1 
   3  -3   0 63.6861 106.064   1 
   3   3   1 212399. 3295.18   3 
   3  -3   1 213743. 3127.22   2 
  -3   3   1 203204. 3258.22   1 
   3  -3  -1 210508. 3240.99   1 
  -3   3   1 210013. 3180.05   2 
   3  -3  -2 55790.4 1315.23   1 
   3  -3   2 59548.4 1253.68   2 
  -3   3   2 57734.1 1292.99   2 
   3   3   3 55528.9 1357.41   3 
   3  -3  -3 55647.8 1306.60   1 
   3   3   4 18284.5 731.016   3 
   3  -3  -4 16868.2 661.214   1 
  -3  -3   4 16641.5 371.255   1 
   3   3   5 44446.2 1220.98   3 
   3  -3   6 3737.00 267.790   3 
   3   3   6 4338.40 367.006   3 
   3  -3   7 70928.9 1380.46   3 
   3   3   7 71080.2 1657.61   3 
   3  -3   8 19652.4 641.962   3 
   3   3   8 21483.3 856.155   3 
  -3  -3  -9 32995.1 1095.31   3 
   3  -3   9 29892.0 826.548   3 
   3   3   9 31780.1 1079.10   3 
   3  -3  10 9007.78 430.888   3 
   3   3  10 8199.36 545.632   3 
   3  -3  11 46046.6 1094.42   3 
   3   3  11 46667.6 1395.15   3 
   3  -3 -12 42711.0 1345.48   4 
   3   3  12 42152.9 1340.37   3 
   3  -3  12 42014.5 1053.84   3 
   3  -3 -13 23095.4 988.770   4 
   3  -3  13 23660.0 774.996   3 
   3   3  13 22386.4 975.871   3 
   3  -3 -14 3319.79 392.082   4 
   3   3  14 4064.33 426.351   3 
  -3  -3 -14 3516.52 394.422   3 
   3  -3  14 3798.54 309.903   3 
   3   3 -14 3884.64 421.647   4 
   3  -3 -15 540.000 164.325   4 
   3  -3  15 610.835 143.569   3 
  -3   3 -15 682.510 146.401   3 
  -3  -3 -15 464.451 184.855   3 
   3   3  16 1564.23 282.623   3 
  -3   3 -16 1794.63 233.504   3 
   3  -3  16 1281.86 194.239   3 
  -3  -3 -16 2040.37 318.313   3 
   3   3 -16 1698.88 208.147   5 
   3   3  17 6168.50 559.701   3 
   3  -3  17 6040.50 427.489   3 
  -3  -3 -17 6766.76 569.387   3 
  -3   3 -17 6955.39 454.862   3 
   3   3  17 6357.19 400.441   5 
   3   3 -17 5196.21 350.880   5 
   3   3  18 35940.1 1414.75   3 
   3  -3  18 38480.6 1158.29   3 
  -3   3 -18 37544.3 1137.08   3 
  -3  -3 -18 38129.7 1409.14   3 
   3   3 -18 34801.4 938.575   5 
   3   3  18 36826.1 1005.53   5 
   3   3 -19 10573.5 468.613   5 
   3   3  19 11397.1 796.343   3 
   3  -3  19 12370.2 647.642   3 
  -3   3 -19 12298.9 642.738   3 
   3   3  19 11640.8 524.056   5 
   3   3  20 7306.26 655.503   3 
   3   3  20 7604.87 403.428   5 
   3  -3  20 7631.71 527.090   3 
   3   3  20 8103.95 680.274   4 
   3   3  21 1329.75 321.372   4 
   3   3  21 826.435 250.639   3 
   3   3  22-116.316 186.944   4 
   3   3  22-85.3762 216.521   3 
   3  -3 -22 43.8475 41.2672   5 
   3   3  23 209.336 196.481   3 
   3   3  23 302.633 224.675   4 
   3  -3  23 252.827 194.817   4 
   3   3  24 13290.0 942.614   3 
   3   3  24 12210.4 931.778   4 
   3  -3  24 11002.1 935.797   4 
   3   3  25 1566.81 417.484   4 
   3  -3  25 1448.47 407.717   4 
   3  -3  26 10532.1 945.568   4 
   3   3  26 10136.1 914.630   4 
   3  -3  27 1987.47 474.985   4 
   3   3  27 1673.45 387.543   4 
   3   3  28 5827.63 713.297   4 
   3  -3  28 5786.20 736.215   4 
   3  -3  29 978.698 385.745   4 
   3   3  29 964.909 351.554   4 
   3   3  30 2597.47 525.139   4 
   3  -4   0 15.0135 85.1733   2 
   3  -4   0 163.404 111.250   1 
   3   4   0 79.5800 124.685   3 
  -3   4   0 40.4035 81.6581   2 
   3  -4   1 1632.04 211.387   2 
   3   4  -1 1712.81 243.490   3 
   3   4   1 1744.11 240.940   3 
   3  -4  -1 1651.64 234.903   1 
  -3  -4  -1 1669.60 99.1456   2 
   3  -4   1 1673.75 220.632   1 
  -3   4   1 1416.63 207.485   2 
   3   4   2 10969.1 562.341   3 
   3  -4   2 10342.6 505.101   2 
  -3   4   2 9583.31 516.073   2 
   3  -4  -2 9805.80 526.628   1 
   3   4   3 40656.4 1170.75   3 
   3  -4  -3 41994.2 1159.32   1 
   3   4   4 42351.3 1206.02   3 
   3  -4  -4 39645.2 1133.27   1 
   3   4   4 42112.9 716.365   2 
   3   4   5 1817.52 256.030   3 
   3   4   6 71964.0 1696.57   3 
   3   4  -7 32946.7 1011.44   4 
   3  -4   7 34125.3 838.304   3 
   3   4   7 33303.2 1113.05   3 
   3   4  -8 36447.2 1094.39   4 
   3  -4   8 32640.1 827.247   3 
   3   4   8 35336.8 1154.33   3 
   3  -4   9 291.251 78.1817   3 
   3   4   9 38.3853 146.174   3 
   3  -4  10 5192.74 306.068   3 
   3   4  10 5586.44 471.461   3 
   3  -4  11 4986.24 307.211   3 
   3   4  11 4355.78 436.314   3 
   3   4 -12 4912.43 447.625   4 
   3  -4 -12 4995.42 439.378   4 
   3  -4  12 5184.61 320.900   3 
   3   4  12 4508.55 439.755   3 
   3  -4 -13 6747.32 529.776   4 
   3   4  13 7132.69 576.233   3 
  -3  -4 -13 7824.42 587.960   3 
   3  -4  13 6430.06 365.641   3 
   3   4 -13 7950.70 579.788   4 
   3   4  14 10128.9 536.106   5 
   3  -4 -14 9239.21 636.113   4 
   3   4 -14 10370.7 528.604   5 
  -3  -4 -14 11271.8 711.881   3 
   3   4  14 10394.9 692.548   3 
   3  -4  14 8393.26 439.143   3 
   3   4 -14 10408.1 694.815   4 
   3  -4  15 3342.34 281.406   3 
   3  -4 -15 3908.30 429.766   4 
   3   4 -15 3852.35 325.518   5 
  -3  -4 -15 3811.88 423.074   3 
   3   4  15 3948.75 333.035   5 
   3   4  15 4014.64 454.545   3 
   3  -4  16 4905.58 351.794   3 
  -3  -4 -16 6501.50 563.223   3 
   3   4 -16 6449.79 407.034   5 
   3   4  16 6936.05 438.304   5 
   3   4  16 6266.70 549.495   3 
   3   4  17 4.40810 148.742   3 
  -3  -4 -17 60.3644 187.613   3 
   3  -4  17-0.92048 92.6015   3 
   3   4  17 379.862 130.498   5 
   3   4 -17 134.752 118.185   5 
   3   4  18 10905.1 792.415   3 
   3  -4  18 11389.0 568.145   3 
   3   4 -18 9881.12 495.931   5 
   3   4  18 11180.9 543.438   5 
  -3   4 -19 471.104 164.525   3 
   3   4  19 193.839 200.891   3 
   3  -4  19 100.297 117.630   3 
   3   4  19 42.9670 86.4946   5 
   3   4 -19 216.137 116.679   5 
   3   4  19 219.977 218.102   4 
   3   4  20 2823.82 421.789   4 
  -3   4 -20 2484.43 279.310   3 
   3   4  20 2980.88 271.406   5 
   3   4  20 2954.36 436.988   3 
   3   4  21 6180.28 644.894   3 
  -3   4 -21 4983.86 403.561   3 
   3   4  21 5324.06 582.409   4 
   3   4  22 2355.73 398.482   4 
   3  -4 -22 1817.66 158.819   5 
   3   4  22 2355.59 409.290   3 
   3   4 -22 2139.19 354.500   3 
   3   4  23 1604.98 339.692   4 
   3  -4  23 924.798 305.158   4 
   3   4  23 1463.41 337.811   3 
   3   4  24 145.005 257.848   4 
   3   4  24-113.898 199.558   3 
   3  -4  24 113.538 285.256   4 
   3  -4  25 541.368 340.677   4 
   3   4  25 198.866 226.436   4 
   3   4  26-204.627 236.089   4 
   3  -4  26-246.589 264.870   4 
   3   4  27 6476.66 747.709   4 
   3  -4  27 6046.66 752.900   4 
   3  -4  28 327.177 297.566   4 
   3   4  28 137.614 234.531   4 
   3  -4  29-35.8884 226.176   4 
   3   4  29-89.3470 269.704   4 
   3   4  30 120.339 236.063   4 
   3  -5   0-24.0741 83.3021   1 
   3  -5   0-106.513 100.271   2 
   3  -5  -1 20549.3 779.116   2 
   3   5  -1 17841.0 734.752   3 
   3   5   1 17881.2 750.304   3 
   3  -5   1 19479.6 755.514   2 
  -3  -5  -1 17335.4 448.378   2 
   3  -5   1 19527.7 798.043   1 
   3  -5  -1 19774.1 800.305   1 
   3   5  -2 591.969 152.668   3 
   3   5   2 460.028 163.542   3 
   3  -5  -2 161.771 110.964   1 
   3  -5   2 244.567 116.343   2 
   3   5   3 10479.3 581.410   3 
   3  -5   3 12014.3 597.727   2 
   3  -5  -3 10704.7 585.084   1 
   3   5   4 12526.7 654.113   3 
   3  -5  -4 11485.6 615.198   1 
   3   5   4 13132.8 386.428   2 
   3   5   5 7662.39 513.538   3 
   3   5   5 8261.55 323.904   2 
   3   5   6 26127.5 982.207   3 
   3   5  -6 26426.1 863.760   4 
   3   5  -7 30929.2 976.852   4 
   3   5   7 30923.9 1103.72   3 
   3   5  -8 5538.56 419.749   4 
   3  -5   8 5460.13 300.857   3 
   3   5   8 5872.23 481.392   3 
   3  -5   9 6727.57 328.402   3 
   3   5   9 7537.50 554.322   3 
   3  -5  10 7153.89 335.060   3 
   3   5  10 6348.18 513.237   3 
   3   5 -11 1638.03 252.011   4 
   3   5 -11 2299.40 262.606   5 
  -3  -5 -11 2438.33 318.887   3 
   3  -5  11 2851.15 214.519   3 
   3   5  11 2039.61 308.339   3 
   3  -5 -12 30476.0 1121.40   4 
  -3  -5 -12 33174.9 1242.71   3 
   3   5  12 31242.4 1030.41   5 
   3  -5  12 31716.3 784.008   3 
   3   5 -12 30829.6 997.857   5 
   3   5  12 32096.4 1239.81   3 
   3   5 -12 33513.7 1195.04   4 
   3  -5 -13 34372.8 1227.47   4 
  -3  -5 -13 38035.5 1345.02   3 
   3  -5  13 34555.2 844.955   3 
   3   5  13 34997.9 1099.89   5 
   3   5 -13 33264.0 1050.31   5 
   3   5  13 34030.5 1313.02   3 
   3   5 -13 36094.3 1279.25   4 
   3  -5 -14 3755.86 407.826   4 
   3   5 -14 3028.67 311.025   5 
   3   5 -14 3129.99 383.946   4 
  -3  -5 -14 3177.17 396.191   3 
   3   5 -14 2807.21 166.323   1 
   3   5  14 3467.23 342.271   5 
   3   5  14 3336.34 423.382   3 
   3  -5  14 3543.28 255.069   3 
   3  -5  15 13650.6 527.404   3 
   3   5 -15 13288.6 629.090   5 
  -3  -5 -15 15429.3 881.062   3 
   3  -5 -15 16056.9 860.219   4 
   3   5  15 14487.6 678.147   5 
   3   5  15 15119.0 882.669   3 
   3   5  16 9942.50 742.497   3 
   3  -5  16 11213.8 487.192   3 
   3   5  16 10934.9 584.539   5 
   3   5 -16 10660.6 556.478   5 
   3  -5  17 6335.95 369.867   3 
   3   5  17 6844.76 462.930   5 
   3   5 -17 6377.44 424.652   5 
   3   5  17 6796.24 638.057   3 
   3   5  18 14761.3 956.214   3 
   3   5  18 15430.9 684.601   5 
   3   5 -18 15067.3 653.664   5 
   3   5  18 14644.8 850.026   4 
   3   5  19 43411.4 1677.90   3 
   3   5  19 44858.4 1210.96   5 
   3   5  19 44486.6 1577.12   4 
   3   5  20 4241.56 542.593   3 
   3   5  20 3540.74 479.221   4 
   3   5  21 33643.5 1529.45   3 
   3   5  21 32597.3 1404.53   4 
   3   5  22 560.508 225.025   4 
   3  -5 -22 440.490 96.8741   5 
   3   5  22 301.910 235.566   3 
   3   5  23 9520.53 841.105   3 
   3  -5  23 9040.53 833.886   4 
   3   5  23 8970.51 773.437   4 
   3   5  24 1097.53 320.107   4 
   3   5  24 560.462 256.153   3 
   3  -5  24 337.766 209.189   4 
   3   5  25 7342.49 738.535   4 
   3   5  25 7811.28 785.896   3 
   3  -5  25 8118.61 825.835   4 
   3   5  26 693.131 301.189   4 
   3  -5  26 581.452 327.727   4 
   3   5  27 11284.9 965.323   4 
   3  -5  27 11380.3 1035.46   4 
   3  -5  28 2453.23 519.741   4 
   3   5  28 1824.34 433.858   4 
   3   5  29 128.354 200.769   4 
   3   5  30 509.104 278.790   4 
   3   5  31 775.496 353.837   4 
   3  -6   0 252.265 96.0927   2 
   3   6   0 57.5603 106.464   3 
   3  -6   0 26.4882 114.894   1 
   3   6  -1 7282.69 473.814   3 
   3   6   1 6747.53 466.881   3 
   3  -6   1 6197.17 447.814   2 
   3  -6   1 6793.35 490.011   1 
  -3  -6  -1 7122.01 311.867   2 
   3  -6  -1 6933.56 490.650   1 
   3  -6  -1 6364.63 463.488   2 
   3  -6   2 57719.0 1559.35   1 
   3   6  -2 63757.0 1511.77   3 
   3   6   2 63197.8 1573.94   3 
   3  -6   2 61991.3 1555.86   2 
   3  -6  -2 61638.0 1595.86   1 
   3  -6  -3 193.435 174.234   1 
   3   6  -3 366.413 159.405   3 
   3   6   3 290.469 173.340   3 
   3  -6   3 261.162 160.096   2 
   3   6  -4 43767.1 1212.97   3 
   3   6   4 42874.6 1300.24   3 
   3   6  -5 8395.77 458.007   4 
   3   6   5 7828.73 547.417   3 
   3   6   5 7185.75 348.314   2 
   3   6  -6 8615.32 478.851   4 
   3   6   6 8730.50 583.389   3 
   3   6   6 7575.70 361.506   2 
   3   6  -7 5956.62 411.065   4 
   3   6   7 5831.90 484.331   3 
   3   6  -7 5787.59 437.274   5 
   3   6  -8 50391.5 1338.15   4 
   3   6   8 49377.2 1385.02   5 
   3  -6   8 51539.0 1013.03   3 
   3   6  -8 48711.1 1357.31   5 
   3   6   8 50126.4 1514.47   3 
   3  -6   9 2128.30 172.936   3 
   3   6   9 2709.34 319.288   5 
   3   6  -9 2397.70 295.367   5 
   3   6   9 2746.02 365.025   3 
   3  -6  10 14262.2 447.207   3 
   3   6  10 14050.4 800.932   3 
   3   6  10 13204.8 676.738   5 
   3   6 -10 13716.6 679.154   5 
   3   6 -11 756.129 179.970   4 
   3   6  11 913.033 190.825   5 
  -3  -6 -11 638.573 217.392   3 
   3  -6  11 755.308 106.025   3 
   3   6 -11 678.526 166.726   5 
   3   6  11 746.099 214.730   3 
   3   6 -12 61.3467 111.586   4 
   3  -6 -12 29.2030 101.417   4 
  -3  -6 -12 257.794 159.414   3 
   3   6 -12 22.2555 95.0411   5 
   3   6  12-50.0816 115.138   5 
   3  -6  12 51.6161 46.2472   3 
   3   6  12 212.947 139.286   3 
   3  -6 -13 9841.54 635.714   4 
  -3  -6 -13 10059.1 697.077   3 
   3  -6 -13 8597.69 669.580   3 
   3   6  13 9324.18 565.179   5 
   3   6 -13 9092.00 543.344   5 
   3   6  13 9015.14 676.171   3 
   3  -6  13 9304.02 359.335   3 
   3   6 -13 8848.19 620.880   4 
   3  -6  14 23125.1 610.071   3 
  -3  -6 -14 22287.4 1072.97   3 
   3   6  14 21469.9 878.358   5 
   3   6 -14 21559.7 1016.42   4 
   3   6 -14 20166.1 832.445   5 
   3   6  14 20241.8 1047.53   3 
   3  -6 -15 6437.77 551.854   4 
   3  -6  15 6095.13 306.403   3 
   3   6 -15 5631.00 239.745   1 
   3   6  15 5389.28 436.045   5 
   3   6 -15 6199.78 452.852   5 
   3   6  15 5649.61 566.627   3 
   3   6  16 2155.70 377.122   3 
   3   6  16 1880.44 264.257   5 
   3   6 -16 1427.38 140.954   1 
   3   6 -16 1728.83 252.390   5 
   3   6  17 23154.9 1193.20   3 
   3   6 -17 22045.5 618.016   1 
   3   6  17 23461.1 904.194   5 
   3   6 -17 22328.6 865.492   5 
   3   6  17 23409.7 1034.06   4 
   3   6  18 880.133 272.883   4 
   3   6  18 776.162 314.752   3 
   3   6 -18 363.998 108.242   1 
   3   6  18 394.261 151.914   5 
   3   6  19 437.136 210.770   4 
   3   6  19-69.7005 211.180   3 
   3   6 -19 425.546 113.550   1 
   3   6  20 5916.78 635.625   3 
   3   6  20 6675.82 609.783   4 
   3   6  21 478.362 215.203   4 
   3   6  21 882.073 344.722   3 
   3   6  22 7109.15 726.288   3 
   3  -6 -22 6397.01 379.857   5 
   3   6  22 6894.92 647.643   4 
   3   6  23 1781.35 369.377   4 
   3   6  23 2341.57 448.557   3 
   3  -6  23 2044.23 427.705   4 
   3   6  24-192.842 228.049   4 
   3  -6  24 202.107 217.561   4 
   3   6  24 286.164 203.552   3 
   3  -6  25 910.177 380.149   4 
   3   6  25 510.769 287.872   4 
   3   6  25 545.667 289.790   3 
   3   6  26 4260.74 594.025   4 
   3  -6  26 5469.92 706.912   4 
   3   6  27 1165.99 400.828   4 
   3  -6  27 470.449 278.305   4 
   3  -6  28 1281.64 390.465   4 
   3   6  28 800.979 323.896   4 
   3   6  29-189.436 270.377   4 
   3   6  30 40.1329 264.865   4 
   3   6  31-87.7990 289.059   4 
   3  -7   0 66.9864 135.510   1 
   3  -7   0-279.428 205.352   2 
   3   7   0-107.668 122.338   3 
  -3  -7   0-98.9159 97.2684   2 
   3   7   0 197.199 149.308   5 
   3  -7  -1 21828.4 917.513   2 
  -3  -7  -1 21661.3 874.111   3 
   3  -7   1 23584.5 937.056   2 
   3  -7   1 24471.3 986.979   1 
   3   7  -1 20404.9 838.466   3 
   3   7   1 21718.9 880.431   3 
  -3  -7  -1 20233.9 634.446   2 
   3   7   1 22750.4 917.178   5 
   3  -7  -1 23005.8 959.005   1 
   3   7  -1 21268.3 892.917   5 
  -3  -7  -2 105847. 1791.44   2 
  -3  -7  -2 111485. 2276.80   3 
   3   7  -2 105337. 2187.58   3 
   3   7   2 111864. 2316.84   5 
   3   7   2 109384. 2281.53   3 
   3  -7   2 113388. 2354.90   2 
   3  -7  -2 114132. 2401.28   1 
   3   7  -2 107612. 2286.34   5 
   3  -7   2 115437. 2403.09   1 
   3   7  -3 568031. 7753.64   3 
   3   7   3 586927. 7957.37   5 
   3  -7   3 597558. 8064.17   1 
   3   7   3 572168. 7915.93   3 
   3  -7   3 590823. 7990.84   2 
   3  -7  -3 590851. 8052.43   1 
   3   7  -3 578369. 7913.90   5 
   3   7  -4 41516.8 1046.05   4 
   3   7  -4 43159.7 1231.47   3 
   3   7   4 41370.4 1335.49   3 
   3   7   4 45073.0 1349.57   5 
   3   7  -4 41437.7 1300.48   5 
   3   7  -5 348359. 4797.58   4 
   3   7  -5 345714. 5007.75   3 
   3   7  -5 340109. 5175.05   5 
   3   7   5 336386. 5270.98   3 
   3   7   5 349655. 4610.83   2 
   3   7   5 347865. 5225.83   5 
   3   7   6 622.786 136.679   2 
   3   7  -6 1174.19 202.764   4 
   3   7  -6 451.250 170.894   3 
   3   7   6 1136.77 278.009   3 
  -3  -7   6 736.493 84.2346   1 
   3   7   6 1273.63 288.806   5 
   3   7  -6 961.336 220.800   5 
   3   7  -7 29157.5 941.405   4 
   3   7   7 27982.1 1043.72   5 
   3   7   7 26947.4 1091.86   3 
   3   7  -7 27465.2 1022.10   5 
   3   7   7 27893.3 826.041   2 
   3   7  -8 101.477 118.071   4 
   3   7   8-58.8172 79.7181   2 
   3   7  -8 51.5406 119.394   5 
   3   7   8-1.73927 122.735   5 
   3   7   8 25.1209 147.278   3 
  -3   7  -9 120511. 2698.18   1 
   3   7  -9 118726. 2412.20   5 
   3   7   9 116223. 2617.95   3 
   3   7   9 118080. 2442.57   5 
   3  -7   9 115860. 1752.50   3 
   3   7  10 14130.9 738.962   5 
   3  -7  10 14035.2 412.598   3 
   3   7  10 14906.8 846.801   3 
   3   7 -10 14278.6 728.433   5 
  -3   7 -10 13596.6 839.510   1 
  -3   7 -11 24463.0 1142.62   1 
  -3  -7 -11 25992.1 1133.04   3 
   3  -7  11 25169.2 560.025   3 
   3   7  11 26461.0 1015.64   5 
   3   7 -11 24331.3 959.571   5 
   3   7  11 24274.0 1126.62   3 
   3   7 -11 24917.0 997.612   4 
   3   7  12 10362.0 630.234   5 
   3  -7 -12 9862.30 717.740   3 
  -3  -7 -12 10771.7 722.616   3 
  -3   7 -12 9370.56 705.476   1 
   3   7 -12 9185.51 574.080   5 
   3  -7  12 8472.84 294.585   3 
   3   7  12 9571.17 706.097   3 
   3   7 -12 9813.73 638.798   4 
   3   7 -13 33.5614 171.006   4 
   3  -7 -13 140.149 120.584   4 
   3  -7  13 86.6089 37.4572   3 
   3   7  13-9.66322 115.531   5 
   3   7 -13 10.9655 109.334   5 
   3   7  14 407.332 224.848   3 
   3  -7 -14-14.7755 143.732   4 
   3   7 -14 119.378 108.825   5 
   3  -7  14 67.4447 36.4144   3 
   3   7  14 211.032 144.068   5 
   3   7 -14 170.778 160.131   4 
   3   7  15 3104.81 435.141   3 
   3   7 -15 3076.75 342.116   5 
   3   7  15 3725.36 379.738   5 
   3   7  15 3072.98 344.537   4 
   3  -7 -15 3487.37 395.848   4 
   3   7  16 4749.01 554.911   3 
   3   7  16 5144.41 450.520   5 
   3   7 -16 5127.06 432.076   5 
   3   7  16 5313.64 469.593   4 
   3   7  17 26712.4 1323.02   3 
   3   7  17 26484.3 1015.71   5 
   3   7 -17 25234.8 630.484   1 
   3   7  17 27137.9 1101.23   4 
   3   7  18 2057.94 341.954   4 
   3   7  18 2273.79 412.976   3 
   3   7 -18 1492.51 158.971   1 
   3   7  19 5335.67 601.927   3 
   3   7  19 5469.15 522.984   4 
   3   7 -19 5715.83 318.464   1 
   3   7  20 1867.54 342.598   4 
   3   7  20 1394.23 335.677   3 
   3   7 -20 1689.17 190.953   1 
   3   7 -21 2921.37 256.220   1 
   3   7  21 2856.22 410.113   4 
   3   7  21 2725.39 492.410   3 
   3   7  22 1725.78 353.623   4 
   3   7  22 1325.39 354.823   3 
   3  -7 -22 1460.35 205.023   5 
   3  -7  23 2959.39 486.051   4 
   3   7  23 3246.51 472.166   4 
   3   7  23 2512.00 458.770   3 
   3   7  24 6900.69 681.903   4 
   3   7  24 6043.67 729.010   3 
   3  -7  24 6151.33 715.507   4 
   3   7  25 5873.89 648.911   4 
   3   7  25 5730.86 709.917   3 
   3  -7  25 4945.27 650.943   4 
   3   7  26 963.050 329.343   4 
   3  -7  26 782.256 330.582   4 
   3   7  27 3347.76 552.210   4 
   3  -7  27 3450.58 602.782   4 
   3   7  28 20.9525 237.870   4 
   3   7  29-413.474 352.323   4 
   3   7  30 407.777 224.414   4 
   3   7  31 67.0861 225.111   4 
   3  -8   0-93.9457 151.072   2 
   3   8   0-159.658 168.483   3 
   3   8   0 61.9822 99.8967   5 
  -3  -8   0-8.56879 82.4973   2 
   3  -8   0 107.804 125.321   1 
  -3  -8  -1 6.79742 67.8954   2 
   3  -8   1 97.3457 104.009   2 
  -3  -8  -1-0.42238 138.106   3 
   3  -8  -1-13.4727 122.452   2 
   3  -8  -1 54.4279 131.468   1 
   3   8  -1-17.2915 133.392   3 
   3  -8   1 415.759 162.921   1 
   3   8   1-3.41115 115.967   3 
   3   8   1 260.908 148.783   5 
   3   8  -1 276.235 131.649   5 
  -3  -8  -2 14402.8 561.591   2 
   3   8  -2 14840.7 528.246   4 
  -3  -8  -2 16263.8 785.311   3 
   3   8  -2 14214.6 708.557   3 
   3   8   2 15180.1 770.635   3 
   3  -8   2 14826.8 796.051   1 
   3  -8   2 14904.0 790.575   2 
   3  -8  -2 13549.5 768.006   1 
   3   8   2 15733.8 792.249   5 
   3   8  -2 16529.8 806.984   5 
   3  -8   3 67689.5 1796.02   1 
   3   8  -3 61554.6 1286.46   4 
  -3  -8  -3 64130.3 1697.21   3 
   3   8  -3 62345.3 1579.14   3 
   3   8   3 61749.2 1680.15   3 
   3  -8  -3 62307.3 1758.48   1 
   3  -8   3 70082.7 1811.14   2 
   3   8   3 63390.9 1707.01   5 
   3   8  -3 64144.0 1713.41   5 
   3   8  -4 62799.4 1336.54   4 
  -3  -8  -4 63446.9 1696.29   3 
   3   8  -4 61286.2 1665.58   5 
   3   8  -4 60293.7 1535.30   3 
   3   8   4 61080.7 1679.73   5 
   3  -8   4 63620.4 1733.76   2 
   3   8   4 59212.4 1674.80   3 
   3   8  -5 21241.7 736.365   4 
   3   8  -5 19318.8 807.822   3 
   3   8   5 21152.2 928.316   5 
   3   8   5 20726.4 956.334   3 
   3   8  -5 20322.7 909.425   5 
   3   8  -6 1855.88 229.490   4 
   3   8  -6 1736.82 244.671   3 
   3   8   6 1872.35 314.848   3 
   3   8   6 1684.19 210.989   2 
  -3  -8   6 1576.49 144.184   1 
   3   8   6 1733.12 271.320   5 
   3   8  -6 1666.07 279.308   5 
   3   8  -7 18279.1 777.002   3 
   3   8  -7 18272.0 853.824   5 
  -3  -8   7 16901.6 456.964   1 
   3   8   7 18309.1 920.004   3 
   3   8   7 18276.9 696.547   2 
   3   8   7 18280.6 865.919   5 
   3   8  -7 18763.9 741.951   4 
   3   8   8 27176.8 892.971   2 
   3   8  -8 27367.2 963.680   3 
   3   8  -8 27103.1 957.256   4 
  -3   8  -8 26975.8 1191.09   1 
   3   8   8 26773.0 1153.99   3 
   3   8  -8 27277.8 1058.29   5 
   3   8   8 28373.2 1096.89   5 
   3   8   9 16354.5 703.543   2 
  -3   8  -9 14804.6 892.891   1 
   3  -8   9 14280.9 419.474   3 
   3   8  -9 16044.7 808.696   5 
   3  -8  -9 15592.0 861.239   3 
   3   8   9 14784.8 874.744   3 
   3   8   9 16813.3 835.235   5 
   3   8  10 16057.7 822.692   5 
   3   8 -10 14927.1 778.208   5 
  -3   8 -10 14534.3 891.431   1 
   3  -8 -10 15839.6 890.002   3 
  -3  -8 -10 16182.6 902.220   3 
   3  -8  10 14631.7 385.890   3 
   3   8  10 15634.6 898.305   3 
   3   8  11-51.7961 169.201   3 
   3   8 -11 172.224 108.610   4 
  -3   8 -11 394.453 192.040   1 
   3  -8 -11 212.220 146.028   3 
  -3  -8 -11 171.450 115.285   3 
   3   8  11 79.6369 103.002   5 
   3  -8  11 100.010 33.5710   3 
   3   8 -11 184.469 111.413   5 
   3   8  12 204.739 168.741   3 
  -3   8 -12 167.131 193.013   1 
   3   8 -12 678.014 189.058   4 
   3   8  12 702.114 197.001   5 
   3   8 -12 473.020 159.227   5 
   3   8  13 3886.43 477.510   3 
   3  -8 -13 2939.73 341.209   4 
   3   8  13 3822.06 406.824   5 
   3   8 -13 3582.93 387.131   5 
  -3   8 -13 2564.21 413.720   1 
   3   8 -13 3726.95 407.087   4 
  -3   8 -14 21206.5 1130.44   1 
   3  -8 -14 20315.4 952.759   4 
   3   8  14 21636.5 958.863   5 
   3   8  14 20111.8 1112.59   3 
   3   8 -14 21321.8 939.171   5 
   3   8  14 19856.2 832.488   4 
   3   8  15 117.220 134.377   4 
   3  -8 -15 325.291 154.838   4 
   3   8  15 144.384 219.525   3 
   3   8 -15-88.9538 147.062   5 
  -3   8 -15 365.493 251.951   1 
   3   8  15 163.247 128.753   5 
   3   8  16 4402.94 575.316   3 
   3   8  16 4368.93 437.851   5 
  -3   8 -16 3482.25 515.659   1 
   3   8  16 3969.39 410.152   4 
   3   8  17-213.891 231.547   3 
   3   8  17 131.373 145.458   4 
  -3   8 -17 89.3694 203.752   1 
   3   8  18 740.574 238.627   4 
   3   8  18 609.646 279.123   3 
   3   8  19 737.852 211.959   4 
   3   8  19 185.491 222.972   3 
   3   8  20 3598.31 525.961   3 
   3   8 -20 4117.23 270.663   1 
   3   8  20 3874.99 463.148   4 
   3   8  21 443.833 201.892   4 
   3   8  21 111.643 192.353   3 
   3   8  22 830.557 271.420   4 
   3   8  22 1027.22 354.094   3 
   3   8  23 4740.67 552.006   4 
   3   8  23 5325.52 684.620   3 
   3  -8  23 4735.35 610.404   4 
   3   8  24 345.648 210.266   4 
   3  -8  24 326.154 250.292   4 
   3   8  24 430.534 266.238   3 
   3   8  25 835.201 363.647   3 
   3  -8  25 1153.29 347.869   4 
   3   8  25 879.593 326.863   4 
   3   8  26 116.546 268.072   4 
   3  -8  26 23.1071 187.280   4 
   3  -8  27 1051.89 407.105   4 
   3   8  27 706.295 334.751   4 
   3   8  28-94.1211 241.994   4 
   3   8  29 260.302 250.921   4 
   3   8  30-196.563 243.762   4 
  -3  -9   0 158.675 156.717   3 
   3  -9   0-117.967 222.455   2 
   3   9   0 183.331 135.821   3 
   3  -9   0-125.698 143.124   1 
  -3  -9   0-162.945 134.071   2 
   3   9   0 57.1488 137.442   5 
   3  -9  -1 25095.1 1095.43   2 
   3  -9   1 26254.9 1115.94   1 
   3   9  -1 26567.3 685.271   4 
  -3  -9  -1 28420.1 1066.85   3 
  -3  -9  -1 25880.4 845.954   2 
   3   9  -1 26722.4 1027.93   3 
   3   9   1 25796.2 1038.93   3 
   3  -9  -1 25616.6 1116.61   1 
   3   9  -1 27572.5 1107.13   5 
   3   9   1 28200.9 1128.97   5 
   3  -9   1 25798.9 1097.56   2 
  -3  -9  -2 74970.7 1592.17   2 
  -3  -9  -2 79184.8 1932.47   3 
   3   9   2 78318.0 1995.83   5 
   3   9  -2 74670.3 1819.21   3 
   3  -9   2 79032.4 2045.76   1 
   3   9   2 73986.0 1903.14   3 
   3   9  -2 76288.7 1976.37   5 
   3  -9  -2 80622.9 2080.43   1 
   3  -9   2 81987.1 2087.32   2 
   3   9  -2 75992.8 1410.91   4 
   3   9  -3 119958. 2007.55   4 
   3   9  -3 117005. 2403.66   3 
   3   9   3 118146. 2568.65   3 
   3  -9  -3 120556. 2692.03   1 
   3  -9   3 126704. 2711.50   2 
   3   9  -3 117932. 2592.96   5 
   3   9   3 119399. 2608.54   5 
   3  -9   3 122808. 2683.62   1 
  -3  -9  -3 125490. 2588.43   3 
   3   9  -4 32522.2 894.861   4 
  -3  -9  -4 33820.7 1232.91   3 
   3   9  -4 33258.1 1225.67   5 
   3   9  -4 31191.4 1081.84   3 
   3   9   4 34030.6 1254.88   5 
   3  -9   4 34868.2 1301.36   1 
   3  -9   4 33582.6 1282.62   2 
   3   9   4 30884.2 1210.08   3 
   3   9  -5 28171.6 1128.96   5 
  -3  -9  -5 27689.9 1128.99   3 
   3   9  -5 26402.5 983.211   3 
   3   9   5 27284.1 1133.58   3 
   3   9   5 28433.1 1134.01   5 
   3   9  -5 28204.8 858.417   4 
   3   9  -6 4130.14 376.938   3 
  -3  -9  -6 4042.82 432.211   3 
   3  -9  -6 6101.36 508.814   3 
   3   9   6 3629.39 309.959   2 
  -3  -9   6 3903.12 257.690   1 
  -3   9  -6 5501.14 545.760   1 
   3   9   6 4059.47 451.808   3 
   3   9   6 4281.17 439.124   5 
   3   9  -6 4011.98 416.024   5 
   3   9  -6 3879.29 319.165   4 
  -3   9  -7 652.347 226.244   1 
  -3  -9   7 722.600 111.457   1 
   3   9  -7 643.123 209.659   3 
  -3  -9  -7 1015.05 260.192   3 
   3  -9  -7 588.569 194.635   3 
   3   9  -7 598.853 145.978   4 
   3   9   7 361.011 164.682   5 
   3   9  -7 708.465 209.141   5 
   3   9   7 500.265 174.831   3 
   3   9   7 482.646 137.777   2 
   3   9   8 15975.3 907.086   3 
   3   9  -8 16930.6 749.343   3 
   3  -9  -8 16603.9 893.121   3 
  -3  -9  -8 17158.1 918.067   3 
   3   9   8 16493.3 722.368   2 
  -3   9  -8 15998.1 941.401   1 
   3   9  -8 16062.6 842.703   5 
   3   9   8 17067.6 878.102   5 
   3   9  -9 3678.84 402.596   5 
  -3   9   9 3623.05 459.542   2 
   3  -9   9 3525.87 188.028   3 
   3   9  -9 4145.54 372.601   3 
   3  -9  -9 4002.60 450.057   3 
   3  -9   9 3257.66 181.475   3 
  -3  -9  -9 4486.83 477.285   3 
   3   9   9 3770.60 456.644   3 
   3   9   9 4210.71 436.332   5 
  -3   9  -9 4056.20 486.863   1 
   3   9   9 4429.84 377.688   2 
   3  -9  10 2815.09 133.059   3 
  -3   9 -10 3293.14 454.730   1 
   3   9 -10 3569.75 343.505   3 
   3   9  10 3602.80 354.117   2 
   3  -9  10 2762.85 131.960   3 
  -3   9  10 2683.91 380.928   2 
   3   9 -10 3308.22 380.669   5 
   3   9  10 3528.01 451.036   3 
   3   9  10 3278.35 378.235   5 
   3   9  11 3036.42 433.075   3 
   3   9  11 3237.96 352.259   2 
   3   9 -11 2970.31 320.783   3 
  -3   9 -11 3176.29 439.466   1 
   3   9 -11 2923.47 344.489   4 
   3   9  11 3179.56 388.124   5 
   3   9 -11 2700.82 346.255   5 
   3   9  12 3280.47 450.076   3 
  -3   9 -12 3553.05 482.080   1 
   3   9  12 4007.69 435.003   5 
   3   9 -12 3774.41 409.092   5 
   3   9  12 3653.73 315.968   4 
   3  -9 -13 4966.24 458.400   4 
  -3   9 -13 5404.18 581.790   1 
   3   9  13 5307.87 496.919   5 
   3   9 -13 5042.74 466.443   5 
   3   9  13 5276.90 570.044   3 
   3   9  13 4720.58 372.457   4 
   3  -9 -14 23442.8 1027.44   4 
  -3   9 -14 22946.9 1214.58   1 
   3   9  14 23329.5 1044.18   5 
   3   9 -14 22721.2 1017.07   5 
   3   9  14 24508.6 1258.90   3 
   3   9  14 22964.9 874.434   4 
   3   9  15 1469.44 291.392   4 
   3  -9 -15 1432.53 284.702   4 
   3   9  15 1619.63 405.292   3 
   3   9  15 1671.77 301.642   5 
  -3   9 -15 1487.75 426.153   1 
   3   9  16 83735.5 2538.33   3 
  -3   9 -16 88750.2 2554.23   1 
   3   9  16 81518.9 1961.68   4 
   3   9  17 2870.15 363.418   4 
   3   9  17 2813.16 495.452   3 
  -3   9 -17 2603.79 480.847   1 
   3   9  18 9283.36 838.271   3 
   3   9  18 9948.72 658.538   4 
  -3   9 -18 9857.05 825.620   1 
   3   9  19-7.81709 139.350   4 
  -3   9 -19-67.4516 211.447   1 
   3   9  19-57.8381 203.829   3 
   3   9  20 11331.8 767.432   4 
  -3   9 -20 12801.2 988.687   1 
   3   9  20 12089.2 990.663   3 
   3   9  21 763.417 255.133   4 
   3   9  21 564.296 334.930   3 
  -3   9 -21 749.147 317.787   1 
   3   9  22 12038.8 832.253   4 
  -3   9 -22 11031.4 948.723   1 
   3   9  22 11013.5 989.200   3 
   3  -9  22 12423.4 702.860   5 
   3   9  23 1803.29 366.813   4 
  -3   9 -23 1707.61 415.559   1 
   3  -9  23 2493.64 507.827   4 
   3   9  23 2450.28 526.470   3 
   3   9  24 1586.38 363.240   4 
  -3   9 -24 1602.50 413.202   1 
   3   9  24 888.406 331.048   3 
   3  -9  25 2480.89 508.160   4 
   3   9  25 2385.29 431.662   4 
  -3   9 -25 1994.03 468.319   1 
   3   9  25 2760.77 505.479   3 
   3  -9  26 586.621 312.006   4 
   3   9  26 676.218 254.332   4 
  -3   9 -26 447.046 284.923   1 
   3   9  27 6856.16 741.984   4 
  -3   9 -27 6167.96 774.099   1 
   3  -9  27 6281.19 810.940   4 
   3   9  28 9759.51 894.518   4 
  -3   9 -28 10393.3 1017.94   1 
   3   9  29 1549.08 388.853   4 
  -3   9 -29 3007.32 605.990   1 
  -3   9 -30 2792.30 553.726   1 
  -3 -10   0 337.398 158.842   3 
   3 -10   0 107.773 146.070   2 
  -3 -10   0 8.92638 103.958   2 
   3 -10   0 47.1502 109.087   3 
   3  10   0 45.7287 52.0505   4 
   3  10   0 337.184 164.716   3 
   3 -10   0 238.966 187.986   1 
   3  10   0 152.344 123.758   5 
   3 -10   1 1313.50 311.436   1 
  -3 -10  -1 1579.62 220.072   2 
   3 -10   1 1634.16 295.085   2 
  -3 -10  -1 1859.21 293.857   3 
   3 -10  -1 1504.60 306.346   1 
   3 -10  -1 1403.35 271.470   2 
   3 -10  -1 1424.22 226.367   3 
   3 -10   1 1333.40 212.297   3 
   3  10  -1 1888.25 297.694   3 
   3  10   1 2005.90 316.435   3 
  -3 -10   1 1642.73 240.527   2 
   3  10   1 1727.70 317.795   5 
   3  10  -1 2004.76 313.956   5 
   3  10   1 1626.46 131.133   4 
   3  10  -1 1611.17 151.323   4 
   3 -10   2 1597.37 298.183   2 
   3 -10  -2 1687.50 312.704   1 
   3  10   2 2275.89 139.875   4 
  -3 -10  -2 1915.33 295.043   3 
  -3 -10  -2 2128.12 250.326   2 
   3 -10  -2 1285.30 282.473   2 
   3  10  -2 2336.97 333.446   5 
   3 -10  -2 1637.94 255.638   3 
   3 -10   2 1604.66 223.391   3 
   3  10  -2 1955.76 278.132   3 
   3 -10   2 1375.86 285.533   1 
   3  10   2 2608.28 354.571   3 
   3  10   2 2283.17 340.345   5 
   3  10  -2 2241.75 191.176   4 
   3  10  -3 979.927 139.661   4 
   3 -10   3 1066.29 253.949   1 
  -3 -10  -3 1133.66 247.352   3 
   3 -10  -3 839.679 196.866   3 
   3 -10   3 1143.43 187.657   3 
   3  10  -3 866.461 207.524   3 
   3  10   3 946.454 233.110   3 
   3  10   3 1090.38 255.100   5 
   3 -10  -3 1157.73 260.707   1 
   3  10  -3 978.565 231.578   5 
   3 -10   3 891.080 212.454   2 
   3 -10   4 5951.55 545.840   1 
  -3 -10  -4 6520.18 549.585   3 
   3 -10  -4 6332.47 519.220   3 
   3 -10   4 5571.02 360.682   3 
   3  10  -4 6187.11 545.650   5 
   3  10  -4 5772.44 467.277   3 
   3 -10   4 6216.55 560.126   2 
   3  10   4 5432.10 506.723   3 
   3  10   4 6060.46 538.772   5 
   3  10  -4 5874.50 350.650   4 
  -3 -10  -5 9568.73 678.590   3 
   3 -10   5 9276.93 441.621   3 
   3 -10  -5 8686.40 621.363   3 
   3  10  -5 8569.29 550.969   3 
   3  10  -5 8015.40 620.869   5 
   3 -10   5 9494.61 700.233   2 
   3  10   5 9045.55 656.948   3 
   3  10   5 9318.51 663.853   5 
   3  10  -5 8710.94 456.538   4 
   3  10  -6 758.033 157.655   4 
  -3  10   6 1003.30 284.595   2 
  -3 -10  -6 702.926 229.887   3 
   3 -10   6 1220.12 156.772   3 
   3  10  -6 513.199 164.391   3 
   3 -10  -6 1019.85 244.958   3 
  -3  10  -6 515.212 204.358   1 
   3  10  -6 434.525 194.442   5 
  -3 -10   6 587.542 129.466   1 
   3  10   6 1191.94 270.376   3 
   3  10   6 757.071 225.034   5 
   3 -10   7 9146.63 382.906   3 
   3 -10  -7 8805.76 657.320   3 
   3  10  -7 8371.68 547.685   3 
  -3 -10  -7 8871.88 671.934   3 
   3  10   7 8774.20 536.692   2 
  -3  10  -7 8721.39 708.822   1 
   3  10   7 9027.50 697.138   3 
  -3  10   7 8530.87 721.314   2 
   3  10   7 8208.75 640.112   5 
   3  10  -7 9563.11 677.494   5 
  -3 -10   7 8809.01 413.361   1 
   3  10  -7 9308.21 518.743   4 
  -3  10  -8 215.025 246.815   1 
  -3  10   8-58.5471 211.978   2 
   3 -10   8 226.364 67.6060   3 
  -3 -10   8 205.676 78.6144   1 
   3  10  -8 67.2776 143.378   3 
   3 -10  -8 233.253 173.428   3 
   3  10   8 321.793 143.326   2 
   3  10   8 135.481 134.553   5 
   3  10  -8 135.153 149.640   5 
   3  10   8 273.461 162.646   3 
   3 -10   9 9638.90 308.189   3 
   3  10  -9 10843.1 609.785   3 
   3  10   9 11593.4 649.768   2 
  -3  10  -9 10103.1 781.971   1 
   3  10   9 10842.8 429.992   4 
   3  10   9 10409.7 716.225   5 
   3  10  -9 10991.0 722.112   5 
   3  10   9 10169.6 753.514   3 
  -3  10   9 10053.1 782.013   2 
   3  10  10 1291.30 313.502   3 
   3  10  10 1696.03 264.875   2 
   3  10 -10 1969.89 275.999   3 
  -3  10  10 1740.07 346.995   2 
  -3  10 -10 1692.59 351.277   1 
   3  10  10 1996.89 324.813   5 
   3  10 -10 1922.03 304.635   5 
   3  10  10 1615.12 179.727   4 
  -3  10  11 8096.86 731.308   2 
   3  10  11 9617.52 623.264   2 
   3  10 -11 10223.9 586.713   3 
   3  10 -11 9937.76 684.517   5 
   3  10  11 10212.4 707.459   5 
  -3  10 -11 8543.46 725.728   1 
   3  10  11 8920.40 731.619   3 
   3  10  11 9262.76 453.525   4 
   3  10  12 7553.88 568.061   2 
  -3  10  12 8309.07 739.215   2 
   3  10 -12 7991.96 617.859   5 
   3  10 -12 7767.92 511.507   3 
   3  10  12 7883.47 620.340   5 
  -3  10 -12 8624.87 730.549   1 
   3  10  12 7015.27 670.025   3 
   3  10  12 7449.85 429.185   4 
   3 -10 -13 5870.40 491.141   4 
   3  10 -13 6278.21 464.458   3 
  -3  10 -13 5546.48 596.791   1 
   3  10  13 6280.04 543.459   2 
   3  10  13 6211.81 554.619   5 
   3  10  13 5729.32 616.546   3 
   3  10  13 5868.84 403.470   4 
   3 -10 -14 3764.56 403.846   4 
   3  10  14 4659.57 565.164   3 
   3  10 -14 4079.56 378.933   3 
  -3  10 -14 3652.28 499.744   1 
   3  10  14 4768.39 384.249   4 
   3 -10 -15 81.6543 151.798   4 
   3  10 -15 156.272 136.507   3 
   3  10  15-189.541 231.367   3 
  -3  10 -15-17.5717 267.610   1 
   3  10  15 77.8273 100.590   4 
   3  10  16 1707.90 261.442   4 
   3  10  16 1521.38 346.775   3 
  -3  10 -16 1410.19 352.665   1 
   3  10  17 10374.1 638.452   4 
   3  10  17 9685.69 866.525   3 
  -3  10 -17 9903.88 830.897   1 
  -3  10 -18 545.249 220.199   1 
   3  10  18 1267.75 259.766   4 
   3  10  18 1529.05 408.128   3 
   3  10  19 3487.23 413.013   4 
  -3  10 -19 2689.86 472.950   1 
   3  10  19 3262.44 543.586   3 
   3  10  20 348.372 185.219   4 
  -3  10 -20 749.054 295.017   1 
   3  10  20 487.532 243.977   3 
  -3  10 -21 5127.97 654.164   1 
   3  10  21 5080.24 708.491   3 
   3 -10 -21 4834.76 447.324   5 
   3  10  21 5247.52 527.320   4 
   3  10  22-77.0244 173.244   4 
   3  10  22 89.0714 254.937   3 
  -3  10 -22 172.169 209.477   1 
   3 -10  22 128.700 127.880   5 
   3  10  23 8463.97 718.227   4 
   3  10  23 8483.98 899.647   3 
  -3  10 -23 7469.68 806.954   1 
   3 -10  23 9095.34 880.149   4 
   3  10  24 5515.34 607.605   4 
   3 -10  24 5148.52 676.772   4 
   3  10  24 5666.85 752.270   3 
  -3  10 -24 4501.50 672.124   1 
   3 -10  25 1586.76 436.089   4 
   3  10  25 890.951 315.093   4 
   3  10  25 789.123 421.989   3 
  -3  10 -25 977.791 426.801   1 
   3 -10  26 101.407 246.123   4 
   3  10  26 988.373 341.333   4 
  -3  10 -26 388.326 297.127   1 
   3  10  27 743.246 304.797   4 
  -3  10 -27 241.073 276.343   1 
  -3  10 -28 1218.10 373.921   1 
  -3  10 -29-64.6557 264.810   1 
  -3 -11   0 152.338 123.350   2 
  -3 -11   0-156.339 162.479   3 
   3 -11   0-48.1985 114.670   2 
   3 -11   0 95.5876 111.214   3 
   3  11   0 3.59800 129.674   5 
   3 -11   0-50.6088 158.756   1 
   3  11   0 150.166 144.173   3 
   3  11   0 69.2804 48.4496   4 
   3 -11  -1 4931.18 522.832   2 
  -3 -11  -1 5386.25 487.791   3 
   3 -11   1 4911.16 402.029   3 
   3  11   1 5128.36 516.431   5 
   3 -11  -1 4696.91 423.614   3 
   3 -11   1 5333.94 530.837   2 
   3  11  -1 4120.25 422.284   3 
   3  11   1 4005.79 430.743   3 
  -3 -11   1 4502.69 396.515   2 
   3 -11  -1 4638.99 515.811   1 
   3  11  -1 4495.94 487.355   5 
  -3 -11  -1 4412.45 380.513   2 
   3 -11   1 4513.82 504.097   1 
   3  11  -1 4433.65 239.049   4 
   3  11   1 3987.77 178.271   4 
   3 -11   2 827.572 234.768   2 
   3 -11  -2 968.343 246.118   1 
   3  11  -2 784.372 232.937   5 
  -3 -11  -2 828.963 220.663   3 
  -3 -11  -2 1034.40 204.470   2 
   3 -11   2 1209.62 199.649   3 
   3 -11  -2 994.900 216.987   3 
   3 -11  -2 821.887 210.364   2 
   3 -11   2 1241.06 258.821   1 
   3  11  -2 1072.99 242.188   3 
   3  11   2 1441.94 259.932   3 
   3  11   2 1360.06 256.490   5 
   3 -11  -3 3995.58 408.121   3 
  -3 -11  -3 5258.32 495.672   3 
   3  11  -3 3916.35 404.031   3 
   3 -11   3 4788.51 515.702   1 
   3 -11   3 4029.12 481.199   2 
   3  11   3 4228.35 452.696   3 
   3  11   3 3995.03 457.933   5 
   3  11  -3 3773.52 436.277   5 
   3 -11  -3 3266.34 420.833   1 
   3 -11   3 4020.12 334.286   3 
   3  11   4 309.088 172.948   5 
  -3 -11  -4 201.856 151.962   3 
   3 -11   4 336.650 115.496   3 
   3 -11  -4 374.999 163.055   3 
   3  11  -4-36.8700 160.844   3 
   3 -11   4 333.354 189.787   1 
  -3  11   4 511.448 231.478   2 
   3 -11   4 295.287 141.788   2 
   3  11   4 60.1411 156.242   3 
   3  11  -4 385.810 171.330   5 
   3 -11   5 8189.64 431.696   3 
   3 -11  -5 8177.17 614.603   3 
  -3 -11  -5 7918.11 620.471   3 
   3  11  -5 8322.60 562.204   3 
   3 -11   5 8868.23 692.541   1 
   3 -11   5 8154.35 677.416   2 
  -3  11   5 8010.27 684.154   2 
   3  11   5 7837.24 633.014   3 
   3  11   5 7681.72 642.970   5 
   3  11  -5 7978.08 641.585   5 
   3 -11   6 1644.13 188.154   3 
   3 -11  -6 1677.73 307.472   3 
  -3 -11  -6 1210.92 307.913   3 
   3  11  -6 1624.07 260.408   3 
   3  11   6 1939.61 338.730   3 
   3  11   6 1407.95 287.263   5 
   3  11  -6 2117.07 356.055   5 
  -3 -11   6 1618.31 212.596   1 
  -3  11   6 1126.60 312.820   2 
   3 -11  -7 9295.82 695.336   3 
   3  11  -7 9104.29 574.536   3 
   3  11   7 8186.38 270.541   4 
   3 -11   7 9658.06 403.598   3 
  -3  11   7 9247.23 763.290   2 
   3  11   7 8181.47 673.137   3 
   3  11   7 8460.41 660.981   5 
   3  11  -7 8212.30 655.566   5 
  -3 -11   7 9451.16 465.821   1 
   3  11   8 385.096 68.4052   4 
   3 -11   8 647.000 99.4791   3 
  -3  11   8 677.344 271.474   2 
   3  11  -8 414.026 153.639   5 
  -3 -11   8 584.225 124.287   1 
   3  11   8 659.135 192.031   2 
   3  11  -8 483.430 176.980   3 
  -3  11  -8 631.446 253.074   1 
   3  11   8 195.407 135.315   5 
   3  11   8 217.297 168.954   3 
   3  11   9 1803.22 341.847   3 
  -3  11   9 1803.25 337.499   2 
   3  11  -9 1877.61 258.619   3 
   3 -11   9 1995.76 132.146   3 
   3  11   9 2173.69 304.725   2 
   3  11   9 1813.10 301.300   5 
   3  11  -9 1705.46 290.901   5 
  -3  11  -9 2229.56 409.728   1 
   3  11   9 2078.40 170.009   4 
   3  11 -10-168.477 199.352   5 
   3  11  10-20.1482 138.764   2 
   3  11  10-132.501 189.917   3 
   3  11  10-18.2376 66.7791   4 
  -3  11 -10-184.354 223.604   1 
  -3  11  10-227.517 258.874   2 
   3  11 -10 17.7466 140.081   3 
   3  11  10 25.4558 164.039   5 
   3  11  11-26.2008 170.437   3 
   3  11  11-63.8124 76.1804   4 
   3  11  11 99.1630 163.676   2 
  -3  11 -11-129.928 202.235   1 
   3  11  11-201.310 205.798   5 
  -3  11  11-99.1775 250.602   2 
   3  11 -11 200.396 171.210   3 
  -3  11  12 12494.6 948.641   2 
   3 -11 -12 12290.7 696.971   4 
   3  11 -12 11561.5 635.775   3 
   3  11  12 12597.1 533.977   4 
  -3  11 -12 13064.3 932.322   1 
   3  11  12 11650.7 741.322   2 
   3  11  12 12080.2 896.284   3 
   3  11  13 865.052 161.950   4 
   3  11  13 565.093 259.597   3 
   3 -11 -13 808.169 208.821   4 
   3  11  13 921.578 230.040   2 
   3  11 -13 986.534 210.784   3 
  -3  11  13 1477.04 349.637   2 
  -3  11 -13 832.996 280.908   1 
   3  11  14 374.371 146.819   4 
   3 -11 -14 683.780 198.841   4 
   3  11  14 242.077 200.913   3 
   3  11 -14 341.516 124.708   3 
   3  11  14 123.101 155.161   2 
  -3  11  14 136.026 234.284   2 
  -3  11 -14 124.386 231.188   1 
   3  11  15 10199.1 872.996   3 
   3  11  15 10040.6 565.546   4 
   3  11  15 9592.14 717.572   2 
   3  11 -15 9327.66 562.138   3 
  -3  11 -15 10366.7 861.239   1 
   3  11  16 338.734 158.587   4 
   3  11  16 450.700 288.016   3 
  -3  11 -16 89.8177 213.979   1 
   3  11 -16 283.119 133.669   3 
  -3  11 -17 18715.9 1192.56   1 
   3  11  17 18125.0 837.189   4 
   3  11  17 18175.1 1204.77   3 
   3  11 -17 17094.3 776.759   3 
  -3  11 -18 17612.0 1172.69   1 
   3  11  18 18747.9 886.269   4 
   3  11  18 19276.5 1262.83   3 
   3  11 -18 19064.0 817.372   3 
   3  11  19 3503.73 399.945   4 
   3  11 -19 3654.40 365.527   3 
   3  11  19 3802.93 603.153   3 
  -3  11 -19 3481.62 574.704   1 
   3  11  20 1317.54 280.608   4 
   3  11  20 1389.41 392.104   3 
  -3  11 -20 1616.08 385.021   1 
   3 -11 -20 1567.83 279.756   5 
   3  11  21 3214.28 412.064   4 
   3  11  21 3349.49 575.054   3 
   3 -11  21 3214.99 394.593   5 
  -3  11 -21 3062.69 525.315   1 
   3 -11 -21 2835.53 374.725   5 
   3  11  22 1526.46 317.116   4 
   3  11  22 1220.42 402.846   3 
   3 -11  22 1700.35 307.298   5 
  -3  11 -22 1944.33 453.303   1 
   3  11  23 15230.2 951.581   4 
   3  11  23 14189.7 1197.58   3 
  -3  11 -23 14209.2 1140.29   1 
   3 -11  23 14692.5 1115.92   4 
   3 -11  24 4315.11 651.845   4 
   3  11  24 3797.37 526.735   4 
   3  11  24 4399.55 716.470   3 
  -3  11 -24 5224.29 723.118   1 
  -3  11 -25 15773.2 1226.83   1 
   3 -11  25 16993.2 1266.78   4 
   3 -11  26 3749.60 677.646   4 
  -3  11 -26 4142.37 658.587   1 
  -3  11 -27 2671.56 553.419   1 
  -3  11 -28-270.229 252.700   1 
  -3 -12   0 11.4929 109.680   2 
  -3 -12   0 157.439 132.080   3 
   3 -12   0 43.8600 123.293   3 
   3  12   0 76.4775 199.416   3 
   3 -12   1 6319.68 473.339   3 
   3 -12  -1 6906.76 522.239   3 
  -3 -12  -1 8103.18 619.537   3 
   3  12  -1 7493.86 583.255   3 
  -3 -12   1 7359.26 539.386   2 
   3  12   1 7434.34 605.883   3 
  -3 -12  -1 6838.11 504.081   2 
   3 -12   2 3069.93 315.469   3 
   3 -12  -2 3052.15 363.284   3 
  -3 -12  -2 4005.47 438.378   3 
  -3 -12  -2 3626.82 369.438   2 
   3  12  -2 3260.50 394.334   3 
  -3 -12   2 3714.24 385.499   2 
   3  12   2 3261.60 424.985   3 
   3 -12   3 50.6294 107.786   3 
  -3 -12  -3 104.566 174.505   3 
   3 -12  -3 186.049 157.023   3 
   3  12  -3-70.0474 129.052   3 
   3  12   3 191.794 167.841   3 
   3 -12   4 15390.3 653.156   3 
   3 -12  -4 17753.2 906.507   3 
  -3 -12  -4 16905.4 939.978   3 
   3  12  -4 15736.0 811.197   3 
  -3  12   4 16717.2 1031.56   2 
   3  12   4 14985.2 901.992   3 
   3 -12   5 706.123 148.201   3 
   3 -12  -5 832.802 240.515   3 
   3  12  -5 892.642 232.408   3 
  -3  12   5 843.142 293.256   2 
   3  12   5 834.351 277.347   3 
   3 -12  -6 4826.17 500.836   3 
   3  12  -6 4271.13 423.312   3 
  -3 -12   6 4246.19 351.046   1 
  -3  12   6 4445.52 560.223   2 
   3 -12   6 4457.00 306.954   3 
   3  12   6 4660.98 519.674   3 
   3  12  -7 10210.0 626.869   3 
  -3  12   7 10281.1 833.501   2 
  -3 -12   7 9811.69 520.463   1 
   3  12   7 9651.78 755.307   3 
   3 -12   7 10167.0 428.375   3 
   3  12   8 1492.21 313.820   3 
  -3  12   8 2421.36 445.623   2 
   3  12  -8 2162.75 296.419   3 
   3 -12   8 2757.10 194.737   3 
  -3 -12   8 2060.36 233.352   1 
   3  12   9 436.937 194.206   3 
  -3  12   9 321.368 214.617   2 
   3  12   9 531.745 186.475   2 
   3  12  -9 540.694 150.624   3 
   3 -12   9 325.684 60.4114   3 
   3  12  10 237.300 69.2561   4 
  -3  12  10-120.471 290.635   2 
   3  12  10 595.277 276.680   3 
   3  12 -10 283.647 129.697   3 
  -3  12 -10 48.4768 231.165   1 
   3  12  10 187.214 134.454   2 
   3  12  11 2885.66 372.965   2 
   3  12  11 2885.69 215.298   4 
   3  12  11 2782.87 463.152   3 
  -3  12  11 1504.66 361.530   2 
   3  12 -11 2733.83 312.258   3 
  -3  12 -11 2105.80 392.090   1 
   3  12  12 11350.1 476.658   4 
   3 -12 -12 13653.7 734.857   4 
   3  12 -12 11570.7 638.317   3 
  -3  12 -12 13201.2 966.310   1 
   3  12  12 12543.2 784.751   2 
  -3  12  12 11648.3 946.259   2 
   3  12  12 10605.4 860.872   3 
  -3  12 -13 67.9452 208.668   1 
   3  12  13 364.321 109.970   4 
   3 -12 -13 642.234 191.746   4 
   3  12  13-34.2271 264.285   3 
   3  12  13 278.113 151.030   2 
  -3  12  13 428.423 207.536   2 
   3  12 -13 566.662 157.600   3 
   3 -12 -14 771.347 174.476   4 
   3  12  14 1225.52 191.872   4 
   3  12  14 1444.29 370.002   3 
   3  12  14 938.908 247.744   2 
  -3  12 -14 256.770 214.089   1 
  -3  12  14 459.901 259.877   2 
   3  12 -14 904.738 181.493   3 
   3  12  15 1630.57 223.835   4 
   3  12  15 1559.26 299.510   2 
  -3  12 -15 1575.43 348.205   1 
   3  12 -15 1679.49 240.260   3 
  -3  12  15 1608.48 387.236   2 
   3  12  15 1581.40 366.517   3 
   3  12  16 1365.32 217.620   4 
   3  12  16 1990.28 435.706   3 
   3  12  16 1235.82 300.543   2 
   3  12 -16 1496.51 225.131   3 
  -3  12  16 1047.99 361.142   2 
  -3  12 -16 1112.05 335.105   1 
   3  12  17 593.488 178.214   4 
   3  12  17 1042.61 382.083   3 
   3  12 -17 612.092 151.293   3 
   3  12  17 786.100 284.069   2 
  -3  12 -17 854.877 281.006   1 
   3  12  18 10.4280 118.571   4 
   3  12  18 7.25341 226.789   3 
   3  12 -18 244.837 125.454   3 
   3  12  18 171.726 221.284   2 
  -3  12 -18-27.5709 255.418   1 
   3  12  19 817.868 196.941   4 
  -3  12 -19 690.614 261.033   1 
   3  12  20 263.053 224.115   3 
   3 -12 -20-53.7829 163.533   5 
   3 -12  20-325.661 203.825   5 
  -3  12 -20-157.650 276.200   1 
   3  12  21 210.500 258.196   3 
   3 -12 -21 562.864 162.826   5 
   3 -12  21 376.413 186.255   5 
  -3  12 -21 445.627 245.864   1 
  -3  12 -22-192.022 284.054   1 
   3  12  22-463.862 307.589   3 
   3 -12  22 218.782 214.536   4 
  -3  12 -23 916.583 363.047   1 
   3  12  23 1765.63 474.267   3 
   3 -12  23 1804.44 436.179   4 
  -3  12 -24 3887.78 632.661   1 
   3  12  24 4399.06 733.658   3 
   3 -12  24 5995.54 769.548   4 
   3 -12  25 172.929 308.874   4 
  -3  12 -25 431.047 344.647   1 
   3  12  25 911.197 465.509   3 
  -3  12 -26 12535.7 1111.64   1 
  -3  12 -27-319.079 335.208   1 
  -3  12 -28-1187.25 408.220   1 
  -3 -13   0 178.980 196.741   2 
   3 -13   0 609.393 272.306   3 
  -3 -13   0 432.959 281.378   3 
   3  13   0 916.546 334.303   3 
   3 -13   1 106780. 2266.24   3 
  -3 -13   1 106226. 2473.58   3 
  -3 -13  -1 111823. 2580.31   3 
   3 -13  -1 106651. 2375.67   3 
   3  13  -1 102163. 2461.78   3 
  -3 -13   1 100284. 2367.29   2 
   3  13   1 102880. 2541.16   3 
  -3 -13  -1 98918.0 2312.93   2 
   3 -13   2 186.666 158.139   3 
   3 -13  -2 295.920 208.866   3 
  -3 -13  -2 699.922 303.449   3 
  -3 -13  -2 0.98348 153.495   2 
   3  13  -2 310.588 218.620   3 
  -3 -13   2 128.186 166.615   2 
   3  13   2 784.439 292.661   3 
  -3 -13   3 36338.1 1335.32   2 
   3  13   3 37521.1 1470.17   3 
   3  13  -3 38259.8 1361.09   3 
   3 -13  -3 37275.9 1360.86   3 
   3 -13   3 36266.5 1122.73   3 
   3 -13   4 162.922 137.525   3 
   3 -13  -4 885.426 271.092   3 
   3  13  -4 573.274 251.192   3 
   3  13   4 736.262 299.767   3 
   3  13   5 119833. 2947.35   3 
   3 -13  -5 125305. 2866.46   3 
   3  13  -5 122297. 2620.71   3 
  -3  13   5 123055. 3152.96   2 
   3 -13   5 123852. 2219.48   3 
   3  13   6 941.037 351.014   3 
   3 -13   6 690.566 178.866   3 
  -3 -13   6 416.011 205.475   1 
   3  13  -6 1133.49 304.979   3 
   3  13  -7 66835.3 1760.31   3 
   3 -13   7 68020.5 1334.01   3 
  -3  13   7 66910.4 2265.36   2 
  -3 -13   7 67003.7 1599.97   1 
   3  13   7 67068.5 2148.70   3 
   3  13   8 757.550 263.983   3 
   3  13  -8 1134.95 249.302   3 
   3 -13   8 1308.88 147.673   3 
  -3 -13   8 769.475 175.655   1 
  -3  13   9 1762.28 358.255   2 
   3  13   9 1793.04 343.632   3 
   3 -13   9 1780.59 131.301   3 
   3  13  -9 2069.25 291.892   3 
  -3  13  10-212.913 251.811   2 
   3  13  10-190.858 259.086   3 
   3  13 -10-16.4097 130.529   3 
   3  13  10 201.259 138.214   2 
   3  13 -11 22582.8 925.787   3 
   3  13  11 23702.2 1115.95   2 
  -3  13  11 23578.4 1372.62   2 
   3  13  11 24121.1 1329.20   3 
   3 -13 -12 2082.72 302.445   4 
   3  13  12 2373.13 492.624   3 
  -3  13  12 2498.60 527.021   2 
  -3  13 -12 3101.94 554.460   1 
   3  13 -12 2148.69 305.768   3 
   3  13  12 2609.32 395.418   2 
   3  13  13 33167.0 1622.59   3 
   3 -13 -13 35091.6 1241.64   4 
   3  13 -13 33630.9 1127.84   3 
  -3  13 -13 35912.1 1664.82   1 
   3  13  13 34164.3 1419.04   2 
  -3  13  13 34966.1 1720.10   2 
   3  13  14 150.467 173.470   2 
   3 -13 -14 145.575 154.852   4 
   3  13  14 120.994 248.374   3 
  -3  13  14 148.226 300.634   2 
   3  13 -14 46.6235 128.154   3 
  -3  13 -14 302.978 258.215   1 
  -3  13 -15 409.966 257.402   1 
   3  13  15 860.203 259.176   2 
   3  13  15 629.911 293.526   3 
  -3  13  15 646.613 279.275   2 
   3  13 -15 525.541 138.494   3 
  -3  13 -16 922.577 332.159   1 
  -3  13  16 1304.17 399.466   2 
   3  13  16 1237.57 374.123   3 
   3  13 -16 1018.28 177.212   3 
   3  13  16 730.655 232.756   2 
  -3  13 -17-12.5615 215.319   1 
   3  13  17 5.42129 190.444   2 
   3  13  17-12.6379 224.104   3 
  -3  13  17-138.495 278.710   2 
   3  13 -17 34.3523 129.071   3 
  -3  13 -18 307.905 272.105   1 
   3  13  18-39.1479 258.952   2 
   3  13  18 19.6269 186.479   3 
  -3  13  18-258.481 344.195   2 
  -3  13 -19 4088.80 635.218   1 
   3  13  19 3791.64 549.367   2 
   3  13  19 5427.58 748.470   3 
  -3  13  19 4197.86 662.163   2 
   3 -13 -19 4611.88 503.526   5 
   3  13  20 28.2059 235.337   3 
   3  13  20 256.858 233.528   2 
  -3  13 -20-574.666 379.618   1 
  -3  13  20-340.251 379.047   2 
   3 -13 -20-9.97670 174.624   5 
   3 -13  20-163.047 197.085   5 
   3  13  21 1853.06 515.872   3 
   3  13  21 1568.81 379.075   2 
  -3  13 -21 803.271 231.575   1 
   3 -13 -21 1568.75 313.913   5 
   3 -13  21 1529.83 310.742   5 
   3  13  22-303.424 319.808   3 
   3  13  22-99.0576 248.726   2 
  -3  13 -22-141.368 293.716   1 
   3 -13  22 222.391 258.742   4 
   3  13  23 7675.76 934.746   3 
  -3  13 -23 6766.79 806.860   1 
   3 -13  23 7846.92 839.797   4 
   3 -13  24-2.20464 250.313   4 
   3  13  24 375.615 460.773   3 
  -3  13 -24-120.066 378.439   1 
  -3  13 -25 4439.50 676.716   1 
  -3  13 -26-815.247 433.537   1 
  -3  13 -27 1036.79 401.137   1 
   3 -14   0-69.0566 157.460   3 
  -3 -14   0-16.1700 134.596   2 
  -3 -14   0-52.3301 166.370   3 
   3  14   0-141.305 200.920   3 
  -3 -14   1 1707.72 317.210   2 
   3 -14   1 1554.33 269.903   3 
   3 -14  -1 1968.54 324.389   3 
  -3 -14   1 2049.30 344.433   3 
  -3 -14  -1 1561.79 263.600   2 
   3  14  -1 2623.84 374.279   3 
   3  14   1 2068.42 344.153   3 
   3 -14  -2 5120.51 488.369   3 
  -3 -14  -2 4922.66 487.876   2 
  -3 -14   2 5977.09 545.154   2 
   3  14  -2 4523.34 492.269   3 
   3  14   2 5355.34 560.781   3 
   3 -14   2 5315.15 429.045   3 
   3 -14  -3 6937.50 578.236   3 
  -3 -14   3 6076.36 555.990   2 
   3  14  -3 6771.84 568.789   3 
   3  14   3 7090.75 647.071   3 
   3 -14   3 6455.98 460.521   3 
   3 -14   4 66.7555 106.831   3 
   3  14  -4 161.586 162.537   3 
   3  14   4-64.1988 163.142   3 
   3  14   5 752.970 252.266   3 
   3 -14   5 206.175 128.525   3 
   3  14  -5 727.491 245.440   3 
  -3  14   6 7225.69 738.421   2 
   3  14  -6 7367.54 581.918   3 
  -3 -14   6 6530.53 494.088   1 
   3 -14   6 6931.62 404.459   3 
   3  14   6 7044.21 687.900   3 
   3  14  -7 9379.94 635.866   3 
  -3  14   7 9330.16 848.333   2 
   3 -14   7 8043.02 410.687   3 
  -3 -14   7 8985.74 563.463   1 
   3  14   7 9544.24 796.937   3 
   3  14   8 218.762 242.615   3 
   3 -14   8 154.817 70.7453   3 
   3  14  -8 492.162 201.533   3 
  -3 -14   8-157.703 125.884   1 
  -3  14   8 0.90908 231.335   2 
  -3 -14   9 7338.78 476.301   1 
   3 -14   9 6997.43 267.892   3 
   3  14  -9 7022.05 533.242   3 
  -3  14   9 7927.15 799.456   2 
   3  14   9 7705.64 732.334   3 
   3  14 -10 7148.24 523.752   3 
   3  14  10 6389.91 704.634   3 
   3  14  11 1440.46 364.915   3 
   3  14 -11 1584.43 278.377   3 
  -3  14  11 645.626 316.147   2 
   3  14  11 1304.54 298.061   2 
   3 -14 -12 18061.7 856.397   4 
   3  14 -12 21353.1 895.223   3 
   3  14  12 20820.5 1099.84   2 
  -3  14  12 19281.3 1293.41   2 
   3  14  12 20751.7 1288.48   3 
   3 -14 -13 1122.03 251.490   4 
  -3  14  13 889.425 353.295   2 
   3  14  13 1049.17 336.717   3 
   3  14 -13 1279.12 237.640   3 
   3  14  13 1725.31 359.965   2 
   3  14  14 457.731 220.523   2 
   3 -14 -14 329.990 180.507   4 
  -3  14  14-7.40942 260.839   2 
   3  14  14 84.8125 247.737   3 
   3  14 -14 287.134 136.677   3 
   3  14  15 3483.93 482.401   2 
  -3  14  15 3097.33 539.098   2 
   3  14  15 3654.82 556.353   3 
   3  14 -15 3499.28 351.477   3 
  -3  14 -15 3202.78 545.646   1 
   3  14  16 1005.28 301.684   2 
  -3  14  16 411.844 247.114   2 
   3  14  16 865.179 365.620   3 
  -3  14 -16 538.185 272.052   1 
   3  14  17 257.779 220.527   2 
  -3  14  17-53.4959 249.813   2 
   3  14  17 144.097 284.463   3 
  -3  14 -17 141.845 262.691   1 
  -3  14  18 13109.7 1158.07   2 
   3  14  18 13007.8 1123.03   3 
  -3  14 -18 13065.0 1076.85   1 
   3 -14 -18 12628.0 888.186   5 
   3  14  18 13480.0 990.462   2 
  -3  14 -19 2444.74 504.993   1 
   3  14  19 1602.03 420.298   2 
  -3  14  19 1672.21 468.195   2 
   3  14  19 2613.87 524.182   3 
   3 -14 -19 1618.68 337.548   5 
   3 -14  19 1863.45 365.079   5 
  -3  14 -20 1212.53 364.692   1 
   3  14  20 997.708 277.180   2 
  -3  14  20 645.799 344.486   2 
   3 -14 -20 1074.99 290.000   5 
   3 -14  20 1195.66 304.098   5 
  -3  14 -21-286.501 308.314   1 
   3 -14  21 417.535 307.102   4 
   3  14  21 207.883 207.631   2 
  -3  14  21 105.189 292.689   2 
   3  14  21 154.778 249.496   3 
   3 -14  21 46.1298 187.876   5 
  -3  14 -22 364.771 279.932   1 
   3  14  22 596.239 286.947   2 
  -3  14  22 921.355 434.354   2 
   3  14  22 787.284 416.952   3 
   3 -14  22 900.470 318.074   4 
   3 -14  23 1349.21 432.566   4 
  -3  14 -23 1009.43 380.265   1 
   3  14  23 1102.89 394.542   2 
  -3  14  23 1826.34 553.927   2 
   3  14  23 1500.59 482.775   3 
   3 -14  24-169.676 247.296   4 
  -3  14 -24 98.6236 306.706   1 
   3  14  24-396.608 277.831   2 
  -3  14 -25 565.847 450.342   1 
   3  14  25-67.1255 241.788   2 
  -3  14 -26 1552.39 452.542   1 
   3  14  26 2685.71 547.793   2 
   3 -15   0-1.03031 134.531   3 
  -3 -15   0 181.978 209.942   2 
   3  15   0 366.772 244.802   3 
  -3 -15  -1 25153.3 1153.57   2 
  -3 -15   1 24641.0 1164.82   2 
   3  15  -1 24773.1 1178.88   3 
   3  15   1 26970.4 1255.47   3 
   3 -15   1 28141.0 1095.68   3 
   3 -15  -1 27481.2 1145.07   3 
  -3 -15  -2 13366.2 835.941   2 
  -3 -15   2 12578.7 833.269   2 
   3  15  -2 12280.6 814.499   3
[truncated: 842,998 more chars]
